# Supplementary material for: Properties of “Stable” Mosquito Cytochrome P450 Enzymes
Source: Insects. 2025 Feb 8;16(2):184. doi: 10.3390/insects16020184 (PMC11855896; doi:10.3390/insects16020184)
Supplement: Supplementary file 1 [file insects-16-00184-s001.zip]

Archive with 6 entries (5 files):
- GTzotzos_SI/
- GTzotzos_SI/SI1.xlsx
- GTzotzos_SI/SI2.xlsx
- GTzotzos_SI/SI4.xlsx
- __MACOSX/GTzotzos_SI/._SI4.xlsx
- GTzotzos_SI/SI3.pdf.pdf
