# Supplementary material for: Properties of “Stable” Mosquito Cytochrome P450 Enzymes
Source: Insects. 2025 Feb 8;16(2):184. doi: 10.3390/insects16020184 (PMC11855896; doi:10.3390/insects16020184)
Supplement: Supplementary file 1 [file insects-16-00184-s001.zip › GTzotzos_SI/SI1.xlsx]

## Sheet: Sheet1
Unculled all CYPs				Unculled	Unculled	Culled	Culled
CYP ID	Ortholog Group	No. orghologs	No. parlogs	Labile CYP IDs	Stable CYP IDs	Labile CYP IDs	Stable CYP IDs
AAEL002085	OG6_100014	3438	60	AAEL002085	AAEL000320	AAEL001292	AAEL000320
AAEL002633	OG6_100014	3438	60	AAEL002633	AAEL000326	AAEL001320	AAEL000326
AAEL002638	OG6_100014	3438	60	AAEL002638	AAEL000357	AAEL001960	AAEL000338
AAEL003380	OG6_100014	3438	60	AAEL003380	AAEL007808	AAEL002085	AAEL000340
AAEL003399	OG6_100014	3438	60	AAEL003399	AAEL007815	AAEL003380	AAEL000357
AAEL003748	OG6_100014	3438	60	AAEL003748	AAEL009123	AAEL003748	AAEL005006
AAEL006784	OG6_100014	3438	60	AAEL006784	AAEL009129	AAEL006805	AAEL005695
AAEL006795	OG6_100014	3438	60	AAEL006795	AAEL009130	AAEL006827	AAEL005696
AAEL006805	OG6_100014	3438	60	AAEL006805	AAEL009131	AAEL006989	AAEL005700
AAEL006815	OG6_100014	3438	60	AAEL006815	AAEL012761	AAEL007795	AAEL005775
AAEL007795	OG6_100014	3438	60	AAEL007795	AAEL029116	AAEL007812	AAEL005788
AAEL007798	OG6_100014	3438	60	AAEL007798	AGAP002894	AAEL007830	AAEL006044
AAEL007807	OG6_100014	3438	60	AAEL007807	AGAP005656	AAEL008018	AAEL006058
AAEL007812	OG6_100014	3438	60	AAEL007812	AGAP005657	AAEL008889	AAEL006257
AAEL007816	OG6_100014	3438	60	AAEL007816	AGAP005660	AAEL009018	AAEL009129
AAEL007830	OG6_100014	3438	60	AAEL007830	AGAP008217	AAEL009125	AAEL011770
AAEL008017	OG6_100014	3438	60	AAEL008017	AGAP008218	AAEL009126	AAEL011850
AAEL008018	OG6_100014	3438	60	AAEL008018	AGAP008219	AAEL009133	AAEL012761
AAEL008889	OG6_100014	3438	60	AAEL008889	CPIJ015953	AAEL009591	AAEL012762
AAEL009018	OG6_100014	3438	60	AAEL009018	CPIJ015954	AAEL009656	AAEL012766
AAEL009117	OG6_100014	3438	60	AAEL009117	CPIJ017199	AAEL011761	AAEL012770
AAEL009121	OG6_100014	3438	60	AAEL009121	CPIJ017200	AAEL012765	AAEL013554
AAEL009122	OG6_100014	3438	60	AAEL009122	CPIJ017243	AAEL014603	AAEL014019
AAEL009124	OG6_100014	3438	60	AAEL009124	CPIJ017244	AAEL014614	AAEL014594
AAEL009125	OG6_100014	3438	60	AAEL009125	CPIJ017245	AAEL014615	AAEL014890
AAEL009126	OG6_100014	3438	60	AAEL009126	CPIJ017246	AAEL014617	AAEL017136
AAEL009127	OG6_100014	3438	60	AAEL009127	FBgn0000449	AAEL014684	AAEL017215
AAEL009128	OG6_100014	3438	60	AAEL009128	FBgn0023541	AAEL014893	AAEL017539
AAEL009133	OG6_100014	3438	60	AAEL009133	FBgn0030367	AAEL019603	AAEL019495
AAEL009137	OG6_100014	3438	60	AAEL009137	FBgn0036778	AAEL022568	AAEL022200
AAEL009138	OG6_100014	3438	60	AAEL009138	FBgn0037817	AGAP000088	AAEL026706
AAEL009656	OG6_100014	3438	60	AAEL009656	FBgn0038005	AGAP000193	AAEL027264
AAEL010151	OG6_100014	3438	60	AAEL010151	FBgn0038006	AGAP000194	AGAP000284
AAEL010158	OG6_100014	3438	60	AAEL010158	FBgn0038007	AGAP002206	AGAP000818
AAEL012266	OG6_100014	3438	60	AAEL012266	FBgn0038236	AGAP002210	AGAP000877
AAEL013798	OG6_100014	3438	60	AAEL013798	FBgn0050489	AGAP002419	AGAP001039
AAEL014603	OG6_100014	3438	60	AAEL014603	FBgn0053503	AGAP002865	AGAP002138
AAEL014605	OG6_100014	3438	60	AAEL014605	AAEL004870	AGAP002868	AGAP002195
AAEL014609	OG6_100014	3438	60	AAEL014609	AAEL005695	AGAP002869	AGAP002196
AAEL014610	OG6_100014	3438	60	AAEL014610	AAEL005696	AGAP003608	AGAP002208
AAEL014614	OG6_100014	3438	60	AAEL014614	AAEL005700	AGAP006047	AGAP002417
AAEL014615	OG6_100014	3438	60	AAEL014615	AAEL006257	AGAP008019	AGAP002429
AAEL014617	OG6_100014	3438	60	AAEL014617	AAEL012144	AGAP008020	AGAP002555
AAEL014619	OG6_100014	3438	60	AAEL014619	AAEL022200	AGAP008022	AGAP002862
AAEL014678	OG6_100014	3438	60	AAEL014678	AGAP002205	AGAP008206	AGAP002870
AAEL014684	OG6_100014	3438	60	AAEL014684	AGAP002207	AGAP008207	AGAP002894
AAEL014893	OG6_100014	3438	60	AAEL014893	AGAP002208	AGAP008208	AGAP003066
AAEL017297	OG6_100014	3438	60	AAEL017297	AGAP002209	AGAP008209	AGAP003343
AAEL017366	OG6_100014	3438	60	AAEL017366	AGAP002211	AGAP008214	AGAP003522
AAEL019504, AAEL028635	OG6_100014	3438	60	AAEL019504	AGAP005658	AGAP008552	AGAP005658
AAEL019603	OG6_100014	3438	60	AAEL019603	AGAP008203	AGAP009240	AGAP005660
AAEL025214	OG6_100014	3438	60	AAEL025214	AGAP008204	AGAP010414	AGAP005992
AAEL019504, AAEL028635	OG6_100014	3438	60	AAEL028635	AGAP009363	AGAP012291	AGAP006048
CPIJ001757	OG6_100014	3442	56	CPIJ001757	AGAP009375	AGAP012292	AGAP006049
CPIJ001758	OG6_100014	3442	56	CPIJ001758	AGAP009696	AGAP012294	AGAP008018
CPIJ001759	OG6_100014	3442	56	CPIJ001759	AGAP010077	AGAP012296	AGAP008205
CPIJ001886	OG6_100014	3442	56	CPIJ001886	CPIJ001038	AGAP013224	AGAP008682
CPIJ003082	OG6_100014	3442	56	CPIJ003082	CPIJ005683	AGAP013241	AGAP009375
CPIJ005332	OG6_100014	3442	56	CPIJ005332	CPIJ005684	CPIJ001757	AGAP009696
CPIJ005900	OG6_100014	3442	56	CPIJ005900	CPIJ005685	CPIJ002535	AGAP010961
CPIJ005952	OG6_100014	3442	56	CPIJ005952	CPIJ005957	CPIJ002538	AGAP011029
CPIJ005953	OG6_100014	3442	56	CPIJ005953	CPIJ005958	CPIJ003082	AGAP013511
CPIJ005955	OG6_100014	3442	56	CPIJ005955	CPIJ005959	CPIJ003361	CPIJ000293
CPIJ005956	OG6_100014	3442	56	CPIJ005956	CPIJ006950	CPIJ003377	CPIJ000294
CPIJ006721	OG6_100014	3442	56	CPIJ006721	CPIJ006951	CPIJ004411	CPIJ000298
CPIJ007188	OG6_100014	3442	56	CPIJ007188	CPIJ006952	CPIJ005952	CPIJ000299
CPIJ008936	OG6_100014	3442	56	CPIJ008936	CPIJ009170	CPIJ005953	CPIJ000655
CPIJ008937	OG6_100014	3442	56	CPIJ008937	CPIJ009473	CPIJ005955	CPIJ000925
CPIJ009468	OG6_100014	3442	56	CPIJ009468	CPIJ009474	CPIJ005956	CPIJ005683
CPIJ009476	OG6_100014	3442	56	CPIJ009476	CPIJ009475	CPIJ006721	CPIJ005684
CPIJ009477	OG6_100014	3442	56	CPIJ009477	CPIJ011636	CPIJ007089	CPIJ005899
CPIJ009478	OG6_100014	3442	56	CPIJ009478	CPIJ011837	CPIJ007091	CPIJ005954
CPIJ010075	OG6_100014	3442	56	CPIJ010075	CPIJ011838	CPIJ007095	CPIJ005957
CPIJ010175	OG6_100014	3442	56	CPIJ010175	CPIJ014944	CPIJ009468	CPIJ006952
CPIJ010536	OG6_100014	3442	56	CPIJ010536	CPIJ015960	CPIJ010175	CPIJ007085
CPIJ010537	OG6_100014	3442	56	CPIJ010537	CPIJ015961	CPIJ010227	CPIJ007086
CPIJ010538	OG6_100014	3442	56	CPIJ010538	FBgn0015037	CPIJ010536	CPIJ008972
CPIJ010539	OG6_100014	3442	56	CPIJ010539	FBgn0028940	CPIJ010538	CPIJ009170
CPIJ010540	OG6_100014	3442	56	CPIJ010540	FBgn0031688	CPIJ010545	CPIJ009473
CPIJ010541	OG6_100014	3442	56	CPIJ010541	FBgn0031689	CPIJ010547	CPIJ009569
CPIJ010542	OG6_100014	3442	56	CPIJ010542	FBgn0031693	CPIJ010858	CPIJ009570
CPIJ010543	OG6_100014	3442	56	CPIJ010543	FBgn0031694	CPIJ011127	CPIJ010203
CPIJ010544	OG6_100014	3442	56	CPIJ010544	FBgn0031695	CPIJ011129	CPIJ010272
CPIJ010545	OG6_100014	3442	56	CPIJ010545	FBgn0033395	CPIJ011836	CPIJ010810
CPIJ010546	OG6_100014	3442	56	CPIJ010546	FBgn0033397	CPIJ014940	CPIJ011835
CPIJ010547	OG6_100014	3442	56	CPIJ010547	FBgn0034756	CPIJ014941	CPIJ011837
CPIJ010548	OG6_100014	3442	56	CPIJ010548	FBgn0038194	CPIJ014942	CPIJ011838
CPIJ011127	OG6_100014	3442	56	CPIJ011127	FBgn0039006	CPIJ015428	CPIJ011843
CPIJ011129	OG6_100014	3442	56	CPIJ011129	AAEL002043	CPIJ016852	CPIJ012470
CPIJ011836	OG6_100014	3442	56	CPIJ011836	AAEL004054	CPIJ016855	CPIJ012640
CPIJ015681	OG6_100014	3442	56	CPIJ015681	AAEL006044	CPIJ017462	CPIJ014218
CPIJ016846	OG6_100014	3442	56	CPIJ016846	AAEL006058	CPIJ019587	CPIJ014219
CPIJ016848	OG6_100014	3442	56	CPIJ016848	AAEL010946	CPIJ019673	CPIJ014220
CPIJ016850	OG6_100014	3442	56	CPIJ016850	AAEL012766	FBtr0070387	CPIJ014221
CPIJ016852	OG6_100014	3442	56	CPIJ016852	AAEL012772	FBtr0072321	CPIJ014579
CPIJ016854	OG6_100014	3442	56	CPIJ016854	AAEL013554	FBtr0074028	CPIJ014730
CPIJ016855	OG6_100014	3442	56	CPIJ016855	AAEL013556	FBtr0075091	CPIJ015954
CPIJ016856	OG6_100014	3442	56	CPIJ016856	AAEL014019	FBtr0082598	CPIJ015958
CPIJ017351	OG6_100014	3442	56	CPIJ017351	AAEL014411	FBtr0083731	CPIJ015959
CPIJ017462	OG6_100014	3442	56	CPIJ017462	AAEL014412	FBtr0085183	CPIJ015960
CPIJ018854	OG6_100014	3442	56	CPIJ018854	AAEL014594	FBtr0085987	CPIJ015961
CPIJ018943	OG6_100014	3442	56	CPIJ018943	AAEL026582	FBtr0086133	CPIJ015963
CPIJ018944	OG6_100014	3442	56	CPIJ018944	AAEL026706	FBtr0086609	CPIJ016356
CPIJ019395	OG6_100014	3442	56	CPIJ019395	AGAP000877	FBtr0087452	CPIJ016847
CPIJ019700	OG6_100014	3442	56	CPIJ019700	AGAP001076	FBtr0087820	CPIJ016849
CPIJ019702	OG6_100014	3442	56	CPIJ019702	AGAP002195	FBtr0087992	CPIJ016853
CPIJ019704	OG6_100014	3442	56	CPIJ019704	AGAP002197	FBtr0088311	CPIJ016857
CPIJ020229	OG6_100014	3442	56	CPIJ020229	AGAP002862	FBtr0088312	CPIJ017199
AGAP000088	OG6_100014	3459	39	AGAP000088	AGAP003343	FBtr0088313	CPIJ017242
AGAP000192	OG6_100014	3459	39	AGAP000192	AGAP005992	FBtr0088690	CPIJ017245
AGAP000193	OG6_100014	3459	39	AGAP000193	AGAP008018	FBtr0088746	CPIJ017246
AGAP000194	OG6_100014	3459	39	AGAP000194	AGAP011028	FBtr0088760	CPIJ017609
AGAP001861	OG6_100014	3459	39	AGAP001861	AGAP011029	FBtr0089055	CPIJ019703
AGAP001864	OG6_100014	3459	39	AGAP001864	AGAP013128	FBtr0114558	CPIJ020018
AGAP002206	OG6_100014	3459	39	AGAP002206	AGAP013511	FBtr0300127	FBtr0300207
AGAP002210	OG6_100014	3459	39	AGAP002210	CPIJ000293	FBtr0300128	FBtr0089418
AGAP002419	OG6_100014	3459	39	AGAP002419	CPIJ000294	FBtr0302331	FBtr0084304
AGAP002865	OG6_100014	3459	39	AGAP002865	CPIJ000298	FBtr0304592	FBtr0082954
AGAP002866	OG6_100014	3459	39	AGAP002866	CPIJ000299	FBtr0331956	FBtr0089766
AGAP002867	OG6_100014	3459	39	AGAP002867	CPIJ000925	FBtr0339319	FBtr0082691
AGAP002868	OG6_100014	3459	39	AGAP002868	CPIJ000929	FBtr0339596	FBtr0082667
AGAP002869	OG6_100014	3459	39	AGAP002869	CPIJ001754	FBtr0345485	FBtr0082617
AGAP006047	OG6_100014	3459	39	AGAP006047	CPIJ001755	FBtr0345575	FBtr0308561
AGAP008206	OG6_100014	3459	39	AGAP008206	CPIJ007085	FBtr0345609	FBtr0082619
AGAP008207	OG6_100014	3459	39	AGAP008207	CPIJ009415	FBtr0345812	FBtr0301283
AGAP008208	OG6_100014	3459	39	AGAP008208	CPIJ009569		FBtr0081893
AGAP008209	OG6_100014	3459	39	AGAP008209	CPIJ009587		FBtr0344337
AGAP008212	OG6_100014	3459	39	AGAP008212	CPIJ010272		FBtr0074925
AGAP008213	OG6_100014	3459	39	AGAP008213	CPIJ010480		FBtr0075135
AGAP008214	OG6_100014	3459	39	AGAP008214	CPIJ010810		FBtr0332863
AGAP008356	OG6_100014	3459	39	AGAP008356	CPIJ014218		FBtr0332140
AGAP008358	OG6_100014	3459	39	AGAP008358	CPIJ014220		FBtr0072967
AGAP008552	OG6_100014	3459	39	AGAP008552	CPIJ015958		FBtr0071928
AGAP009240	OG6_100014	3459	39	AGAP009240	CPIJ016284		FBtr0087405
AGAP009246	OG6_100014	3459	39	AGAP009246	CPIJ016847		FBtr0344876
AGAP010414	OG6_100014	3459	39	AGAP010414	CPIJ016851		FBtr0345873
AGAP012291	OG6_100014	3459	39	AGAP012291	CPIJ017021		FBtr0087993
AGAP012292	OG6_100014	3459	39	AGAP012292	CPIJ017609		FBtr0088009
AGAP012294	OG6_100014	3459	39	AGAP012294	CPIJ018494		FBtr0088591
AGAP012295	OG6_100014	3459	39	AGAP012295	CPIJ018668		FBtr0086185
AGAP012296	OG6_100014	3459	39	AGAP012296	CPIJ019703		FBtr0345011
AGAP013305	OG6_100014	3459	39	AGAP013305	FBgn0001992		FBtr0345802
AGAP013490	OG6_100014	3459	39	AGAP013490	FBgn0003486		FBtr0081077
AGAP028019	OG6_100014	3459	39	AGAP028019	FBgn0010383		FBtr0079471
FBgn0000473	OG6_100014	3470	28	FBgn0000473	FBgn0015036		FBtr0300456
FBgn0011576	OG6_100014	3470	28	FBgn0011576	FBgn0031432		FBtr0079062
FBgn0013771	OG6_100014	3470	28	FBgn0013771	FBgn0031925		FBtr0335166
FBgn0013772	OG6_100014	3470	28	FBgn0013772	FBgn0035344		FBtr0335167
FBgn0014469	OG6_100014	3470	28	FBgn0014469	FBgn0086917		FBtr0077212
FBgn0015032	OG6_100014	3470	28	FBgn0015032	AAEL000338		FBtr0077276
FBgn0015034	OG6_100014	3470	28	FBgn0015034	AAEL000340		FBtr0344467
FBgn0015035	OG6_100014	3470	28	FBgn0015035	AAEL003763		FBtr0345967
FBgn0015038	OG6_100014	3470	28	FBgn0015038	AAEL004941		FBtr0074604
FBgn0015039	OG6_100014	3470	28	FBgn0015039	AAEL005006		FBtr0073623
FBgn0015040	OG6_100014	3470	28	FBgn0015040	AAEL005775		FBtr0073640
FBgn0015714	OG6_100014	3470	28	FBgn0015714	AAEL005788		FBtr0073565
FBgn0025454	OG6_100014	3470	28	FBgn0025454	AAEL007473		FBtr0333016
FBgn0030615	OG6_100014	3470	28	FBgn0030615	AAEL009120		FBtr0073503
FBgn0033065	OG6_100014	3470	28	FBgn0033065	AAEL009132		FBtr0346268
FBgn0033292	OG6_100014	3470	28	FBgn0033292	AAEL009762		FBtr0080587
FBgn0033302	OG6_100014	3470	28	FBgn0033302	AAEL010154		FBtr0070426
FBgn0033304	OG6_100014	3470	28	FBgn0033304	AAEL011463		FBtr0310077
FBgn0033775	OG6_100014	3470	28	FBgn0033775	AAEL011770		FBtr0070388
FBgn0033978	OG6_100014	3470	28	FBgn0033978	AAEL011850		FBtr0087450
FBgn0033980	OG6_100014	3470	28	FBgn0033980	AAEL012762		FBtr0339983
FBgn0034053	OG6_100014	3470	28	FBgn0034053	AAEL012770		FBtr0345526
FBgn0038037	OG6_100014	3470	28	FBgn0038037	AAEL014208		FBtr0074609
FBgn0039519	OG6_100014	3470	28	FBgn0039519	AAEL014413		FBtr0074610
FBgn0288232	OG6_100014	3470	28	FBgn0288232	AAEL014890		FBtr0070099
CPIJ004410	OG6_111853	194	8	CPIJ004410	AAEL017136		FBtr0074603
CPIJ004411	OG6_111853	194	8	CPIJ004411	AAEL017215		FBtr0342846
CPIJ008566	OG6_111853	194	8	CPIJ008566	AAEL017539		FBtr0077130
CPIJ010858	OG6_111853	194	8	CPIJ010858	AAEL019659		FBtr0346640
CPIJ015223	OG6_111853	194	8	CPIJ015223	AAEL027264		FBtr0075676
CPIJ015428	OG6_111853	194	8	CPIJ015428	AGAP000284		FBtr0304700
CPIJ019586	OG6_111853	194	8	CPIJ019586	AGAP000818		FBtr0333031
CPIJ019587	OG6_111853	194	8	CPIJ019587	AGAP001039		FBtr0082475
CPIJ000067	OG6_100895	338	7	CPIJ000067	AGAP002138		FBtr0080828
CPIJ002535	OG6_110723	234	7	CPIJ002535	AGAP002196		FBtr0343812
CPIJ002536	OG6_110723	234	7	CPIJ002536	AGAP002417		FBtr0073205
CPIJ002537	OG6_110723	234	7	CPIJ002537	AGAP002429
CPIJ002538	OG6_110723	234	7	CPIJ002538	AGAP002555
CPIJ009085	OG6_110723	234	7	CPIJ009085	AGAP002870
CPIJ010225	OG6_100895	338	7	CPIJ010225	AGAP003066
CPIJ010227	OG6_100895	338	7	CPIJ010227	AGAP003067
CPIJ010228	OG6_100895	338	7	CPIJ010228	AGAP003522
CPIJ010229	OG6_100895	338	7	CPIJ010229	AGAP006048
CPIJ010230	OG6_100895	338	7	CPIJ010230	AGAP006049
CPIJ010231	OG6_100895	338	7	CPIJ010231	AGAP007480
CPIJ017014	OG6_110723	234	7	CPIJ017014	AGAP008205
CPIJ019673	OG6_110723	234	7	CPIJ019673	AGAP008682
CPIJ019751	OG6_110723	234	7	CPIJ019751	AGAP010961
AAEL006984	OG6_110723	235	6	AAEL006984	CPIJ000655
AAEL006989	OG6_110723	235	6	AAEL006989	CPIJ000989
AAEL006992	OG6_110723	235	6	AAEL006992	CPIJ001039
AAEL007010	OG6_110723	235	6	AAEL007010	CPIJ001380
AAEL007024	OG6_110723	235	6	AAEL007024	CPIJ005899
AAEL001292	OG6_122455	108	5	AAEL001292	CPIJ005954
AAEL001312	OG6_122455	108	5	AAEL001312	CPIJ006322
AAEL001320	OG6_122455	108	5	AAEL001320	CPIJ007086
AAEL001807	OG6_122455	108	5	AAEL001807	CPIJ008972
AAEL009591	OG6_122455	108	5	AAEL009591	CPIJ008980
AAEL025530	OG6_122455	108	5	AAEL025530	CPIJ009570
CPIJ003361	OG6_126574	56	5	CPIJ003361	CPIJ010203
CPIJ003375	OG6_126574	56	5	CPIJ003375	CPIJ010826
CPIJ003376	OG6_126574	56	5	CPIJ003376	CPIJ011835
CPIJ003377	OG6_126574	56	5	CPIJ003377	CPIJ011841
CPIJ003378	OG6_126574	56	5	CPIJ003378	CPIJ011843
CPIJ003389	OG6_126574	56	5	CPIJ003389	CPIJ012470
CPIJ007089	OG6_122529	16	5	CPIJ007089	CPIJ012640
CPIJ007090	OG6_122529	16	5	CPIJ007090	CPIJ014219
CPIJ007091	OG6_122529	16	5	CPIJ007091	CPIJ014221
CPIJ007092	OG6_122529	16	5	CPIJ007092	CPIJ014579
CPIJ007093	OG6_122529	16	5	CPIJ007093	CPIJ014730
CPIJ007095	OG6_122529	16	5	CPIJ007095	CPIJ015957
AAEL001960	OG6_100895	341	4	AAEL001960	CPIJ015959
AAEL002005	OG6_100895	341	4	AAEL002005	CPIJ015963
AAEL002031	OG6_100895	341	4	AAEL002031	CPIJ016356
AAEL006827	OG6_100895	341	4	AAEL006827	CPIJ016849
AAEL008638	OG6_100895	341	4	AAEL008638	CPIJ016853
AAEL011761	OG6_124331	55	4	AAEL011761	CPIJ016857
AAEL012765	OG6_124331	55	4	AAEL012765	CPIJ017242
AAEL020553	OG6_124331	55	4	AAEL020553	CPIJ020018
AAEL022568	OG6_124331	55	4	AAEL022568	FBgn0003312
AGAP002418	OG6_100859	259	4	AGAP002418	FBgn0003388
AGAP003608	OG6_100859	259	4	AGAP003608	FBgn0004959
AGAP005774	OG6_100895	341	4	AGAP005774	FBgn0010019
AGAP008019	OG6_100895	341	4	AGAP008019	FBgn0013773
AGAP008020	OG6_100895	341	4	AGAP008020	FBgn0030304
AGAP008022	OG6_100895	341	4	AGAP008022	FBgn0030339
AGAP012957	OG6_100859	259	4	AGAP012957	FBgn0030369
AGAP013224	OG6_100859	259	4	AGAP013224	FBgn0030949
AGAP013241	OG6_100859	259	4	AGAP013241	FBgn0031126
CPIJ014940	OG6_112742	144	4	CPIJ014940	FBgn0031182
CPIJ014941	OG6_112742	144	4	CPIJ014941	FBgn0032693
CPIJ014942	OG6_112742	144	4	CPIJ014942	FBgn0033121
FBgn0033524	OG6_100895	341	4	FBgn0033524	FBgn0033696
FBgn0034387	OG6_100895	341	4	FBgn0034387	FBgn0033697
FBgn0036806	OG6_100895	341	4	FBgn0036806	FBgn0033753
FBgn0038680	OG6_100895	341	4	FBgn0038680	FBgn0033982
FBgn0038681	OG6_100895	341	4	FBgn0038681	FBgn0035790
AAEL000320	OG6_100859	260	3		FBgn0036910
AAEL000326	OG6_132226	93	3		FBgn0037601
AAEL000357	OG6_132226	93	3		FBgn0038076
AAEL007808	OG6_100859	260	3		FBgn0038095
AAEL007815	OG6_100859	260	3
AAEL009123	OG6_111853	199	3
AAEL009129	OG6_111853	199	3
AAEL009130	OG6_111853	199	3
AAEL009131	OG6_111853	199	3
AAEL012761	OG6_100859	260	3
AAEL029116	OG6_132226	93	3
AGAP002894	OG6_111853	199	3
AGAP005656	OG6_112742	145	3
AGAP005657	OG6_112742	145	3
AGAP005660	OG6_112742	145	3
AGAP008217	OG6_111853	199	3
AGAP008218	OG6_111853	199	3
AGAP008219	OG6_111853	199	3
CPIJ015953	OG6_132558	95	3
CPIJ015954	OG6_132558	95	3
CPIJ017199	OG6_132558	95	3
CPIJ017200	OG6_132558	95	3
CPIJ017243	OG6_116676	98	3
CPIJ017244	OG6_116676	98	3
CPIJ017245	OG6_116676	98	3
CPIJ017246	OG6_116676	98	3
FBgn0000449	OG6_106077	205	3
FBgn0023541	OG6_100859	260	3
FBgn0030367	OG6_100859	260	3
FBgn0036778	OG6_100859	260	3
FBgn0037817	OG6_106077	205	3
FBgn0038005	OG6_159070	2	3
FBgn0038006	OG6_159070	2	3
FBgn0038007	OG6_159070	2	3
FBgn0038236	OG6_159070	2	3
FBgn0050489	OG6_106077	205	3
FBgn0053503	OG6_106077	205	3
AAEL004870	OG6_100036	790	2
AAEL005695	OG6_132389	25	2
AAEL005696	OG6_132389	25	2
AAEL005700	OG6_132389	25	2
AAEL006257	OG6_122529	19	2
AAEL012144	OG6_100036	790	2
AAEL022200	OG6_100036	790	2
AGAP002205	OG6_132226	94	2
AGAP002207	OG6_132226	94	2
AGAP002208	OG6_166399	59	2
AGAP002209	OG6_166399	59	2
AGAP002211	OG6_166399	59	2
AGAP005658	OG6_100036	790	2
AGAP008203	OG6_142159	72	2
AGAP008204	OG6_142159	72	2
AGAP009363	OG6_122455	111	2
AGAP009375	OG6_122455	111	2
AGAP009696	OG6_132226	94	2
AGAP010077	OG6_100036	790	2
CPIJ001038	OG6_100036	790	2
CPIJ005683	OG6_174527	3	2
CPIJ005684	OG6_174527	3	2
CPIJ005685	OG6_174527	3	2
CPIJ005957	OG6_132599	86	2
CPIJ005958	OG6_132599	86	2
CPIJ005959	OG6_132599	86	2
CPIJ006950	OG6_119313	31	2
CPIJ006951	OG6_119313	31	2
CPIJ006952	OG6_119313	31	2
CPIJ009170	OG6_100036	790	2
CPIJ009473	OG6_100859	261	2
CPIJ009474	OG6_100859	261	2
CPIJ009475	OG6_100859	261	2
CPIJ011636	OG6_132400	21	2
CPIJ011837	OG6_132400	21	2
CPIJ011838	OG6_132400	21	2
CPIJ014944	OG6_100036	790	2
CPIJ015960	OG6_136295	55	2
CPIJ015961	OG6_136295	55	2
FBgn0015037	OG6_129107	13	2
FBgn0028940	OG6_110723	239	2
FBgn0031688	OG6_110723	239	2
FBgn0031689	OG6_110723	239	2
FBgn0031693	OG6_124371	103	2
FBgn0031694	OG6_124371	103	2
FBgn0031695	OG6_124371	103	2
FBgn0033395	OG6_129107	13	2
FBgn0033397	OG6_129107	13	2
FBgn0034756	OG6_111853	200	2
FBgn0038194	OG6_111853	200	2
FBgn0039006	OG6_111853	200	2
AAEL002043	OG6_112742	147	1
AAEL004054	OG6_116556	138	1
AAEL006044	OG6_119313	32	1
AAEL006058	OG6_119313	32	1
AAEL010946	OG6_113312	82	1
AAEL012766	OG6_119397	119	1
AAEL012772	OG6_119397	119	1
AAEL013554	OG6_142294	52	1
AAEL013556	OG6_142294	52	1
AAEL014019	OG6_124371	104	1
AAEL014411	OG6_116676	100	1
AAEL014412	OG6_116676	100	1
AAEL014594	OG6_115621	70	1
AAEL026582	OG6_132599	87	1
AAEL026706	OG6_112742	147	1
AGAP000877	OG6_116556	138	1
AGAP001076	OG6_116556	138	1
AGAP002195	OG6_132558	97	1
AGAP002197	OG6_132558	97	1
AGAP002862	OG6_132599	87	1
AGAP003343	OG6_110723	240	1
AGAP005992	OG6_106077	207	1
AGAP008018	OG6_106077	207	1
AGAP011028	OG6_126574	60	1
AGAP011029	OG6_126574	60	1
AGAP013128	OG6_132599	87	1
AGAP013511	OG6_110723	240	1
CPIJ000293	OG6_124371	104	1
CPIJ000294	OG6_124371	104	1
CPIJ000298	OG6_132445	69	1
CPIJ000299	OG6_132445	69	1
CPIJ000925	OG6_132389	26	1
CPIJ000929	OG6_132389	26	1
CPIJ001754	OG6_201791	2	1
CPIJ001755	OG6_201791	2	1
CPIJ007085	OG6_158800	5	1
CPIJ009415	OG6_116556	138	1
CPIJ009569	OG6_162973	9	1
CPIJ009587	OG6_150852	61	1
CPIJ010272	OG6_162973	9	1
CPIJ010480	OG6_142294	52	1
CPIJ010810	OG6_202006	1	1
CPIJ014218	OG6_122455	112	1
CPIJ014220	OG6_122455	112	1
CPIJ015958	OG6_202006	1	1
CPIJ016284	OG6_142294	52	1
CPIJ016847	OG6_202142	1	1
CPIJ016851	OG6_163185	20	1
CPIJ017021	OG6_150852	61	1
CPIJ017609	OG6_142011	59	1
CPIJ018494	OG6_142011	59	1
CPIJ018668	OG6_116556	138	1
CPIJ019703	OG6_163185	20	1
FBgn0001992	OG6_100036	791	1
FBgn0003486	OG6_114743	93	1
FBgn0010383	OG6_100036	791	1
FBgn0015036	OG6_133505	71	1
FBgn0031432	OG6_203295	0	1
FBgn0031925	OG6_114749	50	1
FBgn0035344	OG6_114749	50	1
FBgn0086917	OG6_114743	93	1
AAEL000338	OG6_162654	43	0
AAEL000340	OG6_136295	57	0
AAEL003763	OG6_162869	46	0
AAEL004941	OG6_132363	116	0
AAEL005006	OG6_142011	60	0
AAEL005775	OG6_162973	10	0
AAEL005788	OG6_150852	62	0
AAEL007473	OG6_132445	70	0
AAEL009120	OG6_142159	74	0
AAEL009132	OG6_163185	21	0
AAEL009762	OG6_114743	94	0
AAEL010154	OG6_114749	51	0
AAEL011463	OG6_106077	208	0
AAEL011770	OG6_163338	68	0
AAEL011850	OG6_110753	70	0
AAEL012762	OG6_426962	4	0
AAEL012770	OG6_132558	98	0
AAEL014208	OG6_112345	55	0
AAEL014413	OG6_151139	35	0
AAEL014890	OG6_183772	5	0
AAEL017136	OG6_132400	23	0
AAEL017215	OG6_427121	6	0
AAEL017539	OG6_126574	61	0
AAEL019659, AAEL019660	OG6_183828	9	0
AAEL027264	OG6_124475	20	0
AGAP000284	OG6_110753	70	0
AGAP000818	OG6_186998	41	0
AGAP001039	OG6_114743	94	0
AGAP002138	OG6_136295	57	0
AGAP002196	OG6_119397	120	0
AGAP002417	OG6_114749	51	0
AGAP002429	OG6_113312	83	0
AGAP002555	OG6_150852	62	0
AGAP002870	OG6_316071	32	0
AGAP003066	OG6_116676	101	0
AGAP003067	OG6_151139	35	0
AGAP003522	OG6_162869	46	0
AGAP006048	OG6_142294	53	0
AGAP006049	OG6_124371	105	0
AGAP007480	OG6_132445	70	0
AGAP008205	OG6_316227	27	0
AGAP008682	OG6_112345	55	0
AGAP010961	OG6_132363	116	0
CPIJ000655	OG6_162869	46	0
CPIJ000989	OG6_112345	55	0
CPIJ001039	OG6_124475	20	0
CPIJ001380	OG6_113312	83	0
CPIJ005899	OG6_198286	0	0
CPIJ005954	OG6_183772	5	0
CPIJ006322	OG6_114743	94	0
CPIJ007086	OG6_116538	103	0
CPIJ008972	OG6_584402	1	0
CPIJ008980	OG6_115621	71	0
CPIJ009570	OG6_583899	1	0
CPIJ010203	OG6_583455	2	0
CPIJ010826	OG6_106077	208	0
CPIJ011835	OG6_132226	96	0
CPIJ011841	OG6_162654	43	0
CPIJ011843	OG6_183855	4	0
CPIJ012470	OG6_186998	41	0
CPIJ012640	OG6_583808	1	0
CPIJ014219	OG6_582615	0	0
CPIJ014221	OG6_582322	0	0
CPIJ014579	OG6_114749	51	0
CPIJ014730	OG6_183828	9	0
CPIJ015957	OG6_119397	120	0
CPIJ015959	OG6_583535	0	0
CPIJ015963	OG6_163338	68	0
CPIJ016356	OG6_132363	116	0
CPIJ016849	OG6_583483	1	0
CPIJ016853	OG6_115084	109	0
CPIJ016857	OG6_142159	74	0
CPIJ017242	OG6_151139	35	0
CPIJ020018	OG6_583188	0	0
FBgn0003312	OG6_110753	70	0
FBgn0003388	OG6_113312	83	0
FBgn0004959	OG6_124475	20	0
FBgn0010019	OG6_122558	43	0
FBgn0013773	OG6_480750	2	0
FBgn0030304	OG6_116556	139	0
FBgn0030339	OG6_479316	0	0
FBgn0030369	OG6_203636	11	0
FBgn0030949	OG6_132445	70	0
FBgn0031126	OG6_203584	13	0
FBgn0031182	OG6_479180	0	0
FBgn0032693	OG6_203520	13	0
FBgn0033121	OG6_479449	9	0
FBgn0033696	OG6_132363	116	0
FBgn0033697	OG6_203428	12	0
FBgn0033753	OG6_115621	71	0
FBgn0033982	OG6_480290	7	0
FBgn0035790	OG6_480600	0	0
FBgn0036910	OG6_112742	148	0
FBgn0037601	OG6_119397	120	0
FBgn0038076	OG6_124331	59	0
FBgn0038095	OG6_116676	101	0
