# Supplementary material for: Properties of “Stable” Mosquito Cytochrome P450 Enzymes
Source: Insects. 2025 Feb 8;16(2):184. doi: 10.3390/insects16020184 (PMC11855896; doi:10.3390/insects16020184)
Supplement: Supplementary file 1 [file insects-16-00184-s001.zip › GTzotzos_SI/SI2.xlsx]

## Sheet: Suppl_Info_Phospho.xlsx
"labile" CYP ID	No. phosphorylated Ser residues	"labile" CYP ID	No. phosphorylated Thr residues	"labile" CYP ID	No. phosphorylated Tyr residues	"stable" CYP ID	No. phosphorylated Ser residues	"stable" CYP ID	No. phosphorylated Thr residues	"stable" CYP ID	No. phosphorylated Tyr residues
AAEL001292	4	AAEL001292	1	AAEL001292	5	AAEL000320	1	AAEL000320	1	AAEL000320	2
AAEL001312	2	AAEL001312	3	AAEL001312	7	AAEL000326	4	AAEL000326	4	AAEL000338	2
AAEL001320	5	AAEL001320	7	AAEL001320	4	AAEL000338	3	AAEL000338	1	AAEL000340	1
AAEL001807	4	AAEL001807	7	AAEL001807	4	AAEL000340	3	AAEL000340	2	AAEL000357	4
AAEL001960	4	AAEL001960	2	AAEL001960	3	AAEL000357	3	AAEL000357	4	AAEL002043	1
AAEL002005	3	AAEL002005	1	AAEL002005	1	AAEL002043	2	AAEL002043	1	AAEL003763	3
AAEL002031	3	AAEL002031	4	AAEL002031	5	AAEL003763	3	AAEL003763	4	AAEL004054	4
AAEL002085	6	AAEL002085	6	AAEL002085	4	AAEL004054	2	AAEL004054	5	AAEL004870	2
AAEL002633	4	AAEL002633	4	AAEL002633	4	AAEL004870	5	AAEL004870	3	AAEL004941	4
AAEL002638	5	AAEL002638	2	AAEL002638	3	AAEL004941	3	AAEL004941	3	AAEL005006	1
AAEL003380	4	AAEL003380	2	AAEL003380	2	AAEL005006	3	AAEL005006	1	AAEL005695	5
AAEL003399	4	AAEL003399	2	AAEL003399	6	AAEL005695	5	AAEL005696	1	AAEL005696	1
AAEL003748	5	AAEL003748	3	AAEL003748	5	AAEL005696	4	AAEL005700	5	AAEL005700	1
AAEL006784	2	AAEL006784	4	AAEL006784	5	AAEL005700	8	AAEL005775	3	AAEL005775	2
AAEL006795	2	AAEL006795	2	AAEL006795	2	AAEL005775	4	AAEL005788	4	AAEL005788	6
AAEL006805	3	AAEL006805	4	AAEL006805	8	AAEL005788	4	AAEL006044	4	AAEL006044	3
AAEL006815	2	AAEL006815	2	AAEL006815	2	AAEL006058	3	AAEL006058	1	AAEL006058	4
AAEL006827	2	AAEL006827	3	AAEL006827	3	AAEL006257	4	AAEL006257	4	AAEL006257	3
AAEL006984	5	AAEL006984	4	AAEL006984	3	AAEL007473	3	AAEL007473	7	AAEL007473	5
AAEL006989	2	AAEL006989	3	AAEL006989	3	AAEL007808	5	AAEL007808	3	AAEL007808	2
AAEL006992	4	AAEL006992	1	AAEL006992	4	AAEL007815	3	AAEL007815	5	AAEL007815	3
AAEL007010	3	AAEL007010	2	AAEL007010	2	AAEL009123	4	AAEL009120	5	AAEL009120	1
AAEL007024	3	AAEL007024	2	AAEL007024	2	AAEL009129	4	AAEL009123	2	AAEL009123	3
AAEL007795	3	AAEL007795	1	AAEL007795	6	AAEL009130	3	AAEL009129	4	AAEL009130	3
AAEL007798	2	AAEL007798	4	AAEL007798	1	AAEL009131	4	AAEL009130	3	AAEL009131	3
AAEL007807	5	AAEL007807	2	AAEL007807	5	AAEL009132	2	AAEL009131	1	AAEL009132	4
AAEL007812	6	AAEL007812	6	AAEL007812	2	AAEL009762	8	AAEL009132	5	AAEL009762	3
AAEL007816	4	AAEL007816	7	AAEL007816	3	AAEL010154	2	AAEL009762	1	AAEL010154	6
AAEL008017	2	AAEL007830	4	AAEL007830	4	AAEL010946	6	AAEL010154	7	AAEL010946	3
AAEL008018	2	AAEL008017	4	AAEL008017	5	AAEL011463	8	AAEL010946	4	AAEL011463	3
AAEL008638	4	AAEL008018	1	AAEL008018	4	AAEL011770	4	AAEL011770	5	AAEL011770	2
AAEL009018	2	AAEL008638	5	AAEL008638	1	AAEL011850	5	AAEL011850	2	AAEL012144	2
AAEL009117	1	AAEL008889	6	AAEL009018	1	AAEL012144	2	AAEL012144	1	AAEL012761	1
AAEL009121	3	AAEL009018	2	AAEL009121	7	AAEL012762	2	AAEL012761	5	AAEL012762	3
AAEL009122	4	AAEL009117	4	AAEL009122	1	AAEL012766	2	AAEL012762	4	AAEL012766	5
AAEL009124	6	AAEL009121	7	AAEL009124	2	AAEL012770	3	AAEL012766	5	AAEL012770	2
AAEL009125	2	AAEL009122	2	AAEL009125	1	AAEL012772	3	AAEL012770	5	AAEL012772	4
AAEL009126	3	AAEL009124	3	AAEL009126	4	AAEL013554	3	AAEL012772	6	AAEL013554	5
AAEL009127	2	AAEL009125	5	AAEL009127	1	AAEL013556	3	AAEL013554	2	AAEL013556	4
AAEL009128	4	AAEL009126	2	AAEL009128	3	AAEL014019	2	AAEL013556	1	AAEL014019	4
AAEL009133	7	AAEL009127	5	AAEL009133	2	AAEL014208	2	AAEL014019	1	AAEL014208	6
AAEL009137	3	AAEL009128	6	AAEL009138	5	AAEL014411	1	AAEL014208	1	AAEL014411	1
AAEL009138	5	AAEL009133	5	AAEL009591	4	AAEL014412	2	AAEL014411	2	AAEL014412	2
AAEL009591	4	AAEL009137	6	AAEL009656	1	AAEL014413	1	AAEL014412	3	AAEL014413	3
AAEL009656	4	AAEL009138	2	AAEL010151	1	AAEL014594	6	AAEL014413	2	AAEL014594	3
AAEL010151	7	AAEL009591	5	AAEL010158	2	AAEL014890	2	AAEL014594	8	AAEL014890	1
AAEL010158	3	AAEL009656	4	AAEL011761	1	AAEL017136	2	AAEL014890	3	AAEL017136	3
AAEL011761	3	AAEL010151	2	AAEL012266	4	AAEL017215	2	AAEL017136	3	AAEL017215	2
AAEL012266	6	AAEL010158	4	AAEL012765	3	AAEL017539	4	AAEL017215	3	AAEL017539	4
AAEL012765	2	AAEL011761	7	AAEL013798	3	AAEL019659	5	AAEL017539	3	AAEL019659	3
AAEL013798	5	AAEL012266	3	AAEL014603	4	AAEL019660	1	AAEL019659	6	AAEL019660	4
AAEL014603	4	AAEL012765	7	AAEL014605	6	AAEL022200	7	AAEL019660	3	AAEL022200	1
AAEL014605	4	AAEL013798	4	AAEL014609	5	AAEL026582	4	AAEL022200	4	AAEL026582	3
AAEL014609	2	AAEL014603	5	AAEL014610	6	AAEL026706	2	AAEL026582	9	AAEL026706	1
AAEL014610	3	AAEL014609	3	AAEL014614	6	AAEL027264	5	AAEL026706	1	AAEL027264	1
AAEL014614	3	AAEL014610	6	AAEL014615	3	AAEL029116	4	AAEL027264	4	AAEL029116	1
AAEL014615	4	AAEL014615	2	AAEL014617	3	AGAP000284	3	AAEL029116	4	AGAP000284	3
AAEL014617	3	AAEL014617	4	AAEL014619	6	AGAP000818	4	AGAP000284	2	AGAP000818	1
AAEL014619	3	AAEL014619	4	AAEL014678	3	AGAP000877	1	AGAP000818	3	AGAP000877	4
AAEL014678	2	AAEL014678	3	AAEL014684	3	AGAP001039	5	AGAP000877	5	AGAP001039	2
AAEL014684	1	AAEL014684	3	AAEL014893	2	AGAP001076	5	AGAP001039	6	AGAP001076	3
AAEL014893	2	AAEL014893	5	AAEL017366	3	AGAP002138	5	AGAP001076	7	AGAP002138	2
AAEL017297	1	AAEL017297	4	AAEL019504	2	AGAP002195	1	AGAP002138	4	AGAP002195	6
AAEL019603	1	AAEL017366	5	AAEL019603	5	AGAP002196	3	AGAP002195	3	AGAP002197	5
AAEL020553	6	AAEL019504	2	AAEL020553	2	AGAP002197	3	AGAP002196	5	AGAP002205	1
AAEL022568	3	AAEL019603	5	AAEL022568	1	AGAP002205	5	AGAP002197	4	AGAP002207	1
AAEL025214	1	AAEL020553	8	AAEL025214	3	AGAP002207	7	AGAP002205	4	AGAP002208	2
AAEL025530	7	AAEL022568	3	AAEL025530	7	AGAP002208	4	AGAP002207	3	AGAP002209	4
AAEL028635	1	AAEL025214	4	AAEL028635	4	AGAP002209	4	AGAP002208	6	AGAP002211	3
AGAP000088	4	AAEL025530	6	AGAP000088	4	AGAP002211	5	AGAP002209	6	AGAP002417	2
AGAP000192	3	AAEL028635	4	AGAP000192	6	AGAP002417	6	AGAP002211	5	AGAP002429	2
AGAP000193	5	AGAP000088	2	AGAP000193	2	AGAP002429	3	AGAP002417	5	AGAP002555	5
AGAP000194	3	AGAP000192	3	AGAP000194	7	AGAP002555	1	AGAP002429	6	AGAP002862	2
AGAP001861	1	AGAP000193	7	AGAP001861	7	AGAP002862	3	AGAP002555	5	AGAP002870	2
AGAP001864	4	AGAP000194	3	AGAP001864	5	AGAP002870	5	AGAP002862	4	AGAP002894	5
AGAP002206	3	AGAP001861	4	AGAP002206	1	AGAP002894	1	AGAP002870	6	AGAP003066	3
AGAP002210	2	AGAP001864	5	AGAP002210	6	AGAP003066	1	AGAP002894	1	AGAP003067	4
AGAP002418	1	AGAP002206	2	AGAP002418	3	AGAP003067	2	AGAP003066	2	AGAP003343	3
AGAP002419	3	AGAP002210	2	AGAP002419	2	AGAP003343	1	AGAP003067	2	AGAP003522	4
AGAP002865	1	AGAP002418	5	AGAP002865	6	AGAP003522	3	AGAP003343	2	AGAP005656	1
AGAP002866	3	AGAP002419	4	AGAP002866	7	AGAP005656	1	AGAP003522	6	AGAP005657	1
AGAP002867	1	AGAP002865	3	AGAP002867	6	AGAP005657	1	AGAP005656	1	AGAP005658	1
AGAP002868	1	AGAP002866	3	AGAP002868	2	AGAP005658	3	AGAP005657	5	AGAP005660	1
AGAP002869	3	AGAP002867	2	AGAP002869	3	AGAP005660	1	AGAP005658	3	AGAP005992	3
AGAP003608	6	AGAP002868	2	AGAP003608	4	AGAP005992	3	AGAP005660	3	AGAP006049	5
AGAP005774	2	AGAP002869	6	AGAP005774	3	AGAP006048	1	AGAP005992	4	AGAP007480	4
AGAP006047	2	AGAP003608	3	AGAP006047	5	AGAP006049	6	AGAP006048	1	AGAP008018	3
AGAP008019	4	AGAP005774	6	AGAP008019	5	AGAP007480	1	AGAP006049	2	AGAP008203	4
AGAP008020	3	AGAP006047	3	AGAP008020	5	AGAP008018	2	AGAP007480	6	AGAP008204	3
AGAP008022	4	AGAP008019	2	AGAP008022	3	AGAP008203	3	AGAP008018	1	AGAP008205	2
AGAP008206	7	AGAP008020	2	AGAP008206	2	AGAP008204	2	AGAP008203	1	AGAP008217	5
AGAP008207	2	AGAP008022	1	AGAP008207	4	AGAP008218	1	AGAP008204	1	AGAP008218	5
AGAP008208	1	AGAP008206	3	AGAP008208	2	AGAP008682	1	AGAP008205	2	AGAP008219	6
AGAP008209	4	AGAP008207	2	AGAP008212	2	AGAP009363	2	AGAP008217	4	AGAP008682	6
AGAP008212	5	AGAP008208	3	AGAP008214	1	AGAP009375	1	AGAP008218	5	AGAP009363	6
AGAP008213	4	AGAP008209	4	AGAP008356	4	AGAP009696	9	AGAP008219	4	AGAP009375	8
AGAP008214	5	AGAP008212	3	AGAP008358	3	AGAP010077	2	AGAP008682	2	AGAP009696	1
AGAP008356	4	AGAP008213	5	AGAP008552	5	AGAP010961	2	AGAP009363	4	AGAP010961	5
AGAP008358	2	AGAP008214	5	AGAP009240	2	AGAP011028	2	AGAP009375	3	AGAP011028	3
AGAP008552	6	AGAP008356	4	AGAP009246	4	AGAP011029	1	AGAP009696	4	AGAP011029	3
AGAP009240	2	AGAP008358	5	AGAP010414	4	AGAP013128	5	AGAP010961	4	AGAP013128	4
AGAP009246	5	AGAP008552	3	AGAP012291	4	AGAP013511	4	AGAP011028	3	AGAP013511	4
AGAP010414	5	AGAP009240	3	AGAP012292	3	CPIJ000293	2	AGAP011029	3	CPIJ000293	7
AGAP012291	4	AGAP009246	3	AGAP012294	2	CPIJ000294	6	AGAP013128	4	CPIJ000294	4
AGAP012294	1	AGAP010414	5	AGAP012295	2	CPIJ000298	1	AGAP013511	4	CPIJ000298	3
AGAP012295	3	AGAP012291	4	AGAP012296	3	CPIJ000299	2	CPIJ000293	2	CPIJ000299	1
AGAP012957	2	AGAP012292	1	AGAP012957	3	CPIJ000655	3	CPIJ000294	2	CPIJ000655	3
AGAP013224	1	AGAP012294	2	AGAP013224	2	CPIJ000925	5	CPIJ000298	3	CPIJ000925	1
AGAP013241	4	AGAP012295	1	AGAP013241	4	CPIJ000929	3	CPIJ000299	4	CPIJ000929	3
AGAP013305	4	AGAP012296	4	AGAP013305	5	CPIJ000989	1	CPIJ000655	4	CPIJ000989	4
AGAP013490	3	AGAP012957	5	AGAP013490	4	CPIJ001038	5	CPIJ000925	3	CPIJ001038	3
AGAP028019	5	AGAP013224	3	AGAP028019	4	CPIJ001039	2	CPIJ000929	3	CPIJ001039	1
CPIJ000067	3	AGAP013241	4	CPIJ000067	1	CPIJ001380	6	CPIJ000989	1	CPIJ001380	2
CPIJ001757	4	AGAP013305	5	CPIJ001757	5	CPIJ001754	2	CPIJ001038	3	CPIJ001754	5
CPIJ001758	5	AGAP013490	5	CPIJ001758	3	CPIJ001755	1	CPIJ001039	2	CPIJ001755	2
CPIJ001759	6	AGAP028019	6	CPIJ001759	4	CPIJ005683	5	CPIJ001380	5	CPIJ005684	1
CPIJ001886	6	CPIJ000067	6	CPIJ001886	2	CPIJ005685	2	CPIJ001754	3	CPIJ005899	2
CPIJ002535	8	CPIJ001757	4	CPIJ002535	1	CPIJ005899	12	CPIJ001755	1	CPIJ005954	2
CPIJ002536	2	CPIJ001758	4	CPIJ002536	2	CPIJ005954	2	CPIJ005683	3	CPIJ005957	3
CPIJ002537	4	CPIJ001759	4	CPIJ002537	3	CPIJ005957	3	CPIJ005684	8	CPIJ005958	2
CPIJ002538	3	CPIJ001886	4	CPIJ002538	4	CPIJ005958	2	CPIJ005685	2	CPIJ005959	3
CPIJ003082	5	CPIJ002535	3	CPIJ003082	4	CPIJ005959	6	CPIJ005899	7	CPIJ006322	2
CPIJ003361	7	CPIJ002536	2	CPIJ003361	2	CPIJ006322	5	CPIJ005954	2	CPIJ006950	3
CPIJ003375	3	CPIJ002537	2	CPIJ003375	3	CPIJ006950	5	CPIJ005957	1	CPIJ006951	3
CPIJ003376	4	CPIJ002538	4	CPIJ003376	5	CPIJ006951	3	CPIJ005958	8	CPIJ006952	3
CPIJ003377	10	CPIJ003082	2	CPIJ003377	4	CPIJ006952	6	CPIJ005959	3	CPIJ007085	1
CPIJ003378	5	CPIJ003361	7	CPIJ003378	1	CPIJ007086	4	CPIJ006322	1	CPIJ007086	3
CPIJ003389	6	CPIJ003375	5	CPIJ003389	2	CPIJ008972	2	CPIJ006950	4	CPIJ008972	2
CPIJ004410	2	CPIJ003376	6	CPIJ004410	4	CPIJ008980	3	CPIJ006951	5	CPIJ008980	2
CPIJ004411	4	CPIJ003377	5	CPIJ004411	6	CPIJ009170	3	CPIJ006952	5	CPIJ009170	1
CPIJ005332	4	CPIJ003378	6	CPIJ005332	3	CPIJ009415	2	CPIJ007085	3	CPIJ009415	5
CPIJ005900	6	CPIJ003389	5	CPIJ005900	1	CPIJ009473	7	CPIJ007086	5	CPIJ009473	4
CPIJ005952	1	CPIJ004410	3	CPIJ005952	2	CPIJ009474	3	CPIJ008972	2	CPIJ009474	6
CPIJ005953	2	CPIJ004411	5	CPIJ005953	4	CPIJ009475	5	CPIJ008980	7	CPIJ009475	4
CPIJ005955	6	CPIJ005332	1	CPIJ005955	4	CPIJ009569	1	CPIJ009415	5	CPIJ009570	2
CPIJ005956	2	CPIJ005900	2	CPIJ005956	4	CPIJ009570	3	CPIJ009473	5	CPIJ009587	5
CPIJ006721	5	CPIJ005952	4	CPIJ006721	5	CPIJ009587	1	CPIJ009474	4	CPIJ010203	2
CPIJ007089	1	CPIJ005953	3	CPIJ007089	2	CPIJ010203	3	CPIJ009475	3	CPIJ010480	3
CPIJ007090	1	CPIJ005955	1	CPIJ007090	1	CPIJ010480	2	CPIJ009569	6	CPIJ010810	2
CPIJ007091	2	CPIJ005956	3	CPIJ007091	2	CPIJ010810	2	CPIJ009570	1	CPIJ010826	3
CPIJ007092	3	CPIJ006721	4	CPIJ007092	3	CPIJ010826	5	CPIJ009587	6	CPIJ011636	4
CPIJ007093	2	CPIJ007089	5	CPIJ007093	3	CPIJ011636	2	CPIJ010203	3	CPIJ011835	4
CPIJ007095	2	CPIJ007090	3	CPIJ007188	3	CPIJ011835	6	CPIJ010272	5	CPIJ011837	5
CPIJ007188	3	CPIJ007091	3	CPIJ008566	4	CPIJ011837	1	CPIJ010480	3	CPIJ011838	2
CPIJ008566	5	CPIJ007092	2	CPIJ008936	3	CPIJ011838	1	CPIJ010810	8	CPIJ011841	4
CPIJ008936	3	CPIJ007093	4	CPIJ008937	5	CPIJ011841	3	CPIJ010826	2	CPIJ011843	2
CPIJ008937	2	CPIJ007095	4	CPIJ009085	3	CPIJ011843	5	CPIJ011636	3	CPIJ012470	7
CPIJ009468	6	CPIJ007188	4	CPIJ009468	4	CPIJ012470	4	CPIJ011835	2	CPIJ012640	2
CPIJ009476	2	CPIJ008566	6	CPIJ009476	7	CPIJ012640	3	CPIJ011838	4	CPIJ014218	4
CPIJ009477	2	CPIJ008936	5	CPIJ009477	7	CPIJ014218	4	CPIJ011841	2	CPIJ014219	3
CPIJ009478	5	CPIJ008937	3	CPIJ009478	3	CPIJ014219	9	CPIJ011843	1	CPIJ014220	2
CPIJ010175	2	CPIJ009085	4	CPIJ010075	5	CPIJ014220	1	CPIJ012470	4	CPIJ014221	5
CPIJ010225	3	CPIJ009468	4	CPIJ010175	2	CPIJ014221	7	CPIJ012640	6	CPIJ014579	3
CPIJ010227	3	CPIJ009476	1	CPIJ010225	2	CPIJ014579	6	CPIJ014218	6	CPIJ014730	4
CPIJ010229	5	CPIJ009477	1	CPIJ010227	2	CPIJ014730	1	CPIJ014219	4	CPIJ015953	3
CPIJ010230	2	CPIJ009478	3	CPIJ010228	4	CPIJ014944	4	CPIJ014220	5	CPIJ015954	1
CPIJ010231	4	CPIJ010075	8	CPIJ010229	4	CPIJ015953	2	CPIJ014221	3	CPIJ015957	5
CPIJ010536	2	CPIJ010175	4	CPIJ010230	2	CPIJ015954	4	CPIJ014579	5	CPIJ015958	3
CPIJ010537	6	CPIJ010225	1	CPIJ010231	4	CPIJ015957	2	CPIJ014730	4	CPIJ015959	1
CPIJ010538	1	CPIJ010227	1	CPIJ010536	3	CPIJ015958	7	CPIJ014944	1	CPIJ015960	2
CPIJ010539	2	CPIJ010228	2	CPIJ010537	3	CPIJ015959	2	CPIJ015953	4	CPIJ015961	4
CPIJ010540	1	CPIJ010229	1	CPIJ010538	3	CPIJ015960	3	CPIJ015954	6	CPIJ016284	3
CPIJ010541	1	CPIJ010230	3	CPIJ010539	4	CPIJ015961	4	CPIJ015957	4	CPIJ016356	3
CPIJ010542	4	CPIJ010231	1	CPIJ010540	5	CPIJ015963	3	CPIJ015958	6	CPIJ016847	2
CPIJ010543	1	CPIJ010536	1	CPIJ010541	1	CPIJ016284	1	CPIJ015959	5	CPIJ016851	3
CPIJ010544	1	CPIJ010537	3	CPIJ010542	5	CPIJ016356	5	CPIJ015960	2	CPIJ016853	1
CPIJ010545	2	CPIJ010538	3	CPIJ010543	5	CPIJ016847	3	CPIJ015961	3	CPIJ016857	5
CPIJ010546	5	CPIJ010540	1	CPIJ010544	6	CPIJ016849	6	CPIJ015963	3	CPIJ017021	6
CPIJ010548	1	CPIJ010541	6	CPIJ010545	1	CPIJ016851	2	CPIJ016284	3	CPIJ017199	2
CPIJ010858	4	CPIJ010542	1	CPIJ010546	6	CPIJ016853	7	CPIJ016356	2	CPIJ017200	1
CPIJ011127	5	CPIJ010543	1	CPIJ010547	1	CPIJ016857	4	CPIJ016847	4	CPIJ017242	3
CPIJ011129	5	CPIJ010544	4	CPIJ010548	2	CPIJ017199	4	CPIJ016849	6	CPIJ017243	1
CPIJ011836	4	CPIJ010545	4	CPIJ010858	6	CPIJ017200	3	CPIJ016851	2	CPIJ017244	2
CPIJ014940	6	CPIJ010546	5	CPIJ011127	3	CPIJ017242	1	CPIJ016853	4	CPIJ017245	2
CPIJ014941	5	CPIJ010547	1	CPIJ011129	3	CPIJ017243	3	CPIJ016857	6	CPIJ017609	3
CPIJ014942	2	CPIJ010548	2	CPIJ011836	1	CPIJ017244	3	CPIJ017021	2	CPIJ018494	1
CPIJ015223	2	CPIJ010858	4	CPIJ014940	4	CPIJ017245	3	CPIJ017199	4	CPIJ018668	3
CPIJ015428	2	CPIJ011127	2	CPIJ014941	3	CPIJ017246	2	CPIJ017200	6	CPIJ019703	3
CPIJ015681	4	CPIJ011129	5	CPIJ014942	4	CPIJ017609	2	CPIJ017242	5	CPIJ020018	5
CPIJ016846	7	CPIJ011836	6	CPIJ015223	4	CPIJ018494	3	CPIJ017243	4	FBgn0000449	3
CPIJ016848	3	CPIJ014940	2	CPIJ015428	4	CPIJ018668	3	CPIJ017244	4	FBgn0001992	2
CPIJ016850	3	CPIJ014941	6	CPIJ015681	5	CPIJ019703	4	CPIJ017245	2	FBgn0003312	2
CPIJ016852	7	CPIJ014942	1	CPIJ016846	3	CPIJ020018	3	CPIJ017246	2	FBgn0003388	3
CPIJ016854	3	CPIJ015223	4	CPIJ016848	1	FBgn0000449	6	CPIJ017609	1	FBgn0003486	1
CPIJ016855	1	CPIJ015428	3	CPIJ016850	2	FBgn0001992	3	CPIJ018494	5	FBgn0004959	3
CPIJ016856	5	CPIJ015681	4	CPIJ016852	5	FBgn0003312	4	CPIJ018668	7	FBgn0010019	2
CPIJ017014	2	CPIJ016846	3	CPIJ016854	2	FBgn0003388	4	CPIJ019703	4	FBgn0010383	4
CPIJ017351	1	CPIJ016848	4	CPIJ016855	2	FBgn0003486	2	CPIJ020018	3	FBgn0013773	3
CPIJ017462	8	CPIJ016850	3	CPIJ016856	1	FBgn0004959	2	FBgn0000449	2	FBgn0015036	1
CPIJ018854	1	CPIJ016852	5	CPIJ017014	2	FBgn0010019	3	FBgn0001992	3	FBgn0015037	4
CPIJ018943	3	CPIJ016854	5	CPIJ017351	3	FBgn0010383	5	FBgn0003388	2	FBgn0023541	1
CPIJ018944	2	CPIJ016855	6	CPIJ017462	1	FBgn0013773	3	FBgn0003486	1	FBgn0028940	3
CPIJ019395	3	CPIJ016856	3	CPIJ018854	3	FBgn0015036	4	FBgn0004959	5	FBgn0030304	4
CPIJ019586	6	CPIJ017014	1	CPIJ018943	3	FBgn0015037	3	FBgn0010019	7	FBgn0030339	1
CPIJ019587	3	CPIJ017351	2	CPIJ018944	3	FBgn0023541	4	FBgn0010383	2	FBgn0030367	2
CPIJ019673	2	CPIJ017462	5	CPIJ019395	2	FBgn0028940	1	FBgn0013773	4	FBgn0030369	1
CPIJ019700	6	CPIJ018854	2	CPIJ019586	4	FBgn0030304	5	FBgn0015036	5	FBgn0030949	4
CPIJ019702	3	CPIJ018943	3	CPIJ019587	1	FBgn0030339	2	FBgn0015037	4	FBgn0031126	1
CPIJ019704	4	CPIJ018944	4	CPIJ019673	2	FBgn0030367	2	FBgn0023541	3	FBgn0031182	5
CPIJ019751	4	CPIJ019395	4	CPIJ019700	4	FBgn0030369	5	FBgn0028940	6	FBgn0031432	4
CPIJ020229	5	CPIJ019586	4	CPIJ019702	1	FBgn0030949	3	FBgn0030304	7	FBgn0031688	5
FBgn0000473	3	CPIJ019587	2	CPIJ019704	4	FBgn0031126	3	FBgn0030339	4	FBgn0031689	5
FBgn0011576	4	CPIJ019673	1	CPIJ019751	2	FBgn0031182	5	FBgn0030367	3	FBgn0031693	1
FBgn0013771	3	CPIJ019700	4	CPIJ020229	3	FBgn0031432	2	FBgn0030369	3	FBgn0031694	3
FBgn0013772	7	CPIJ019702	4	FBgn0000473	3	FBgn0031688	3	FBgn0030949	2	FBgn0031695	2
FBgn0014469	1	CPIJ019704	5	FBgn0011576	2	FBgn0031689	5	FBgn0031126	2	FBgn0031925	3
FBgn0015032	3	CPIJ019751	2	FBgn0013771	5	FBgn0031693	5	FBgn0031182	1	FBgn0032693	3
FBgn0015034	2	CPIJ020229	3	FBgn0013772	3	FBgn0031694	6	FBgn0031432	3	FBgn0033121	2
FBgn0015035	3	FBgn0000473	6	FBgn0014469	5	FBgn0031695	8	FBgn0031688	5	FBgn0033395	4
FBgn0015038	4	FBgn0011576	4	FBgn0015032	2	FBgn0031925	4	FBgn0031689	5	FBgn0033397	2
FBgn0015039	4	FBgn0013771	6	FBgn0015034	5	FBgn0032693	3	FBgn0031693	2	FBgn0033696	1
FBgn0015040	4	FBgn0013772	7	FBgn0015035	2	FBgn0033121	2	FBgn0031694	1	FBgn0033697	5
FBgn0015714	3	FBgn0014469	5	FBgn0015038	3	FBgn0033395	3	FBgn0031695	6	FBgn0033753	1
FBgn0025454	2	FBgn0015032	2	FBgn0015039	5	FBgn0033397	2	FBgn0031925	5	FBgn0033982	6
FBgn0030615	5	FBgn0015034	3	FBgn0015040	3	FBgn0033696	1	FBgn0032693	3	FBgn0034756	3
FBgn0033065	6	FBgn0015035	3	FBgn0015714	8	FBgn0033697	3	FBgn0033395	7	FBgn0035344	1
FBgn0033292	2	FBgn0015038	3	FBgn0025454	4	FBgn0033753	5	FBgn0033397	5	FBgn0035790	6
FBgn0033302	6	FBgn0015039	7	FBgn0030615	2	FBgn0033982	6	FBgn0033696	2	FBgn0036778	2
FBgn0033304	2	FBgn0015040	3	FBgn0033065	4	FBgn0034756	4	FBgn0033697	3	FBgn0036910	4
FBgn0033524	9	FBgn0015714	3	FBgn0033292	2	FBgn0035344	7	FBgn0033753	4	FBgn0037601	1
FBgn0033775	4	FBgn0025454	3	FBgn0033302	2	FBgn0035790	5	FBgn0033982	2	FBgn0037817	2
FBgn0033978	4	FBgn0030615	2	FBgn0033304	3	FBgn0036778	2	FBgn0034756	3	FBgn0038005	3
FBgn0033980	1	FBgn0033065	6	FBgn0033524	2	FBgn0036910	6	FBgn0035344	6	FBgn0038006	3
FBgn0034053	4	FBgn0033292	6	FBgn0033775	3	FBgn0037601	5	FBgn0035790	3	FBgn0038007	6
FBgn0034387	3	FBgn0033302	5	FBgn0033978	6	FBgn0037817	4	FBgn0036778	8	FBgn0038076	3
FBgn0036806	2	FBgn0033304	4	FBgn0033980	4	FBgn0038005	5	FBgn0036910	1	FBgn0038095	3
FBgn0038037	2	FBgn0033524	9	FBgn0034053	3	FBgn0038006	6	FBgn0037601	1	FBgn0038194	5
FBgn0038680	4	FBgn0033775	2	FBgn0034387	6	FBgn0038007	6	FBgn0037817	1	FBgn0038236	6
FBgn0038681	4	FBgn0033978	5	FBgn0036806	3	FBgn0038076	5	FBgn0038005	2	FBgn0039006	2
FBgn0039519	6	FBgn0033980	5	FBgn0038037	4	FBgn0038095	1	FBgn0038006	2	FBgn0050489	5
FBgn0288232	5	FBgn0034053	4	FBgn0038680	3	FBgn0038194	6	FBgn0038007	4	FBgn0053503	5
		FBgn0034387	4	FBgn0038681	5	FBgn0038236	4	FBgn0038076	3	FBgn0086917	2
		FBgn0036806	3	FBgn0039519	4	FBgn0039006	5	FBgn0038095	1
		FBgn0038037	4	FBgn0288232	4	FBgn0050489	2	FBgn0038194	3
		FBgn0038680	2			FBgn0053503	2	FBgn0038236	5
		FBgn0038681	2			FBgn0086917	9	FBgn0039006	2
		FBgn0039519	5					FBgn0050489	6
		FBgn0288232	6					FBgn0053503	6
								FBgn0086917	3
