# Supplementary material for: Properties of “Stable” Mosquito Cytochrome P450 Enzymes
Source: Insects. 2025 Feb 8;16(2):184. doi: 10.3390/insects16020184 (PMC11855896; doi:10.3390/insects16020184)
Supplement: Supplementary file 1 [file insects-16-00184-s001.zip › GTzotzos_SI/SI4.xlsx]

## Sheet: "labile" CYPs
NetGO: GO term enrichment ("labile" CYPs)
CPIJ005900	GO:0003824	0.981	mf	catalytic activity
CPIJ005900	GO:0110165	0.998	cc	cellular anatomical entity
CPIJ005900	GO:0005575	0.998	cc	cellular_component
CPIJ005956	GO:0110165	0.998	cc	cellular anatomical entity
CPIJ005956	GO:0005575	0.998	cc	cellular_component
FBgn0038037	GO:0110165	0.998	cc	cellular anatomical entity
FBgn0038037	GO:0005575	0.998	cc	cellular_component
CPIJ019673	GO:0110165	0.998	cc	cellular anatomical entity
CPIJ019673	GO:0005575	0.998	cc	cellular_component
AAEL003748	GO:0110165	0.998	cc	cellular anatomical entity
AAEL003748	GO:0005575	0.998	cc	cellular_component
AAEL006989	GO:0110165	0.998	cc	cellular anatomical entity
AAEL006989	GO:0005575	0.998	cc	cellular_component
CPIJ001759	GO:0110165	0.998	cc	cellular anatomical entity
CPIJ001759	GO:0005575	0.998	cc	cellular_component
CPIJ017014	GO:0110165	0.998	cc	cellular anatomical entity
CPIJ017014	GO:0005575	0.998	cc	cellular_component
CPIJ002537	GO:0110165	0.998	cc	cellular anatomical entity
CPIJ002537	GO:0005575	0.998	cc	cellular_component
CPIJ000067	GO:0110165	0.998	cc	cellular anatomical entity
CPIJ000067	GO:0005575	0.998	cc	cellular_component
AGAP002206	GO:0110165	0.998	cc	cellular anatomical entity
AGAP002206	GO:0005575	0.998	cc	cellular_component
CPIJ019586	GO:0110165	0.998	cc	cellular anatomical entity
CPIJ019586	GO:0005575	0.998	cc	cellular_component
AAEL006992	GO:0110165	0.998	cc	cellular anatomical entity
AAEL006992	GO:0005575	0.998	cc	cellular_component
CPIJ002536	GO:0110165	0.998	cc	cellular anatomical entity
CPIJ002536	GO:0005575	0.998	cc	cellular_component
FBgn0033524	GO:0110165	0.998	cc	cellular anatomical entity
FBgn0033524	GO:0005575	0.998	cc	cellular_component
AAEL009138	GO:0110165	0.998	cc	cellular anatomical entity
AAEL009138	GO:0005575	0.998	cc	cellular_component
AAEL001807	GO:0110165	0.998	cc	cellular anatomical entity
AAEL001807	GO:0005575	0.998	cc	cellular_component
FBgn0034387	GO:0110165	0.998	cc	cellular anatomical entity
FBgn0034387	GO:0005575	0.998	cc	cellular_component
AAEL010151	GO:0110165	0.998	cc	cellular anatomical entity
AAEL010151	GO:0005575	0.998	cc	cellular_component
CPIJ009085	GO:0110165	0.998	cc	cellular anatomical entity
CPIJ009085	GO:0005575	0.998	cc	cellular_component
AAEL008638	GO:0110165	0.998	cc	cellular anatomical entity
AAEL008638	GO:0005575	0.998	cc	cellular_component
CPIJ004411	GO:0110165	0.998	cc	cellular anatomical entity
CPIJ004411	GO:0005575	0.998	cc	cellular_component
CPIJ003389	GO:0110165	0.998	cc	cellular anatomical entity
CPIJ003389	GO:0005575	0.998	cc	cellular_component
CPIJ019751	GO:0110165	0.998	cc	cellular anatomical entity
CPIJ019751	GO:0005575	0.998	cc	cellular_component
CPIJ010548	GO:0110165	0.998	cc	cellular anatomical entity
CPIJ010548	GO:0005575	0.998	cc	cellular_component
AGAP005774	GO:0110165	0.998	cc	cellular anatomical entity
AGAP005774	GO:0005575	0.998	cc	cellular_component
AAEL010158	GO:0110165	0.998	cc	cellular anatomical entity
AAEL010158	GO:0005575	0.998	cc	cellular_component
AAEL009133	GO:0110165	0.998	cc	cellular anatomical entity
AAEL009133	GO:0005575	0.998	cc	cellular_component
CPIJ015681	GO:0110165	0.998	cc	cellular anatomical entity
CPIJ015681	GO:0005575	0.998	cc	cellular_component
CPIJ016854	GO:0110165	0.997	cc	cellular anatomical entity
CPIJ016854	GO:0005575	0.997	cc	cellular_component
CPIJ010536	GO:0110165	0.997	cc	cellular anatomical entity
CPIJ010536	GO:0005575	0.997	cc	cellular_component
CPIJ005952	GO:0110165	0.997	cc	cellular anatomical entity
CPIJ005952	GO:0005575	0.997	cc	cellular_component
AAEL007024	GO:0110165	0.997	cc	cellular anatomical entity
AAEL007024	GO:0005575	0.997	cc	cellular_component
AAEL012266	GO:0110165	0.997	cc	cellular anatomical entity
AAEL012266	GO:0005575	0.997	cc	cellular_component
CPIJ010545	GO:0110165	0.997	cc	cellular anatomical entity
CPIJ010545	GO:0005575	0.997	cc	cellular_component
AAEL014609	GO:0110165	0.997	cc	cellular anatomical entity
AAEL014609	GO:0005575	0.997	cc	cellular_component
AAEL009122	GO:0110165	0.997	cc	cellular anatomical entity
AAEL009122	GO:0005575	0.997	cc	cellular_component
AAEL014614	GO:0110165	0.997	cc	cellular anatomical entity
AAEL014614	GO:0005575	0.997	cc	cellular_component
CPIJ007095	GO:0110165	0.997	cc	cellular anatomical entity
CPIJ007095	GO:0005575	0.997	cc	cellular_component
AGAP008213	GO:0110165	0.997	cc	cellular anatomical entity
AGAP008213	GO:0005575	0.997	cc	cellular_component
CPIJ019704	GO:0110165	0.997	cc	cellular anatomical entity
CPIJ019704	GO:0005575	0.997	cc	cellular_component
FBgn0033065	GO:0110165	0.997	cc	cellular anatomical entity
FBgn0033065	GO:0005575	0.997	cc	cellular_component
AAEL012765	GO:0110165	0.997	cc	cellular anatomical entity
AAEL012765	GO:0005575	0.997	cc	cellular_component
AAEL009124	GO:0110165	0.997	cc	cellular anatomical entity
AAEL009124	GO:0005575	0.997	cc	cellular_component
CPIJ003361	GO:0110165	0.997	cc	cellular anatomical entity
CPIJ003361	GO:0005575	0.997	cc	cellular_component
AAEL014893	GO:0110165	0.997	cc	cellular anatomical entity
AAEL014893	GO:0005575	0.997	cc	cellular_component
AAEL011761	GO:0110165	0.997	cc	cellular anatomical entity
AAEL011761	GO:0005575	0.997	cc	cellular_component
CPIJ011127	GO:0110165	0.997	cc	cellular anatomical entity
CPIJ011127	GO:0005575	0.997	cc	cellular_component
CPIJ010227	GO:0110165	0.997	cc	cellular anatomical entity
CPIJ010227	GO:0005575	0.997	cc	cellular_component
CPIJ016848	GO:0110165	0.997	cc	cellular anatomical entity
CPIJ016848	GO:0005575	0.997	cc	cellular_component
AAEL003399	GO:0110165	0.997	cc	cellular anatomical entity
AAEL003399	GO:0005575	0.997	cc	cellular_component
AAEL022568	GO:0110165	0.997	cc	cellular anatomical entity
AAEL022568	GO:0005575	0.997	cc	cellular_component
AGAP002419	GO:0110165	0.997	cc	cellular anatomical entity
AGAP002419	GO:0005575	0.997	cc	cellular_component
FBgn0033980	GO:0110165	0.997	cc	cellular anatomical entity
FBgn0033980	GO:0005575	0.997	cc	cellular_component
AAEL014605	GO:0110165	0.997	cc	cellular anatomical entity
AAEL014605	GO:0005575	0.997	cc	cellular_component
CPIJ010541	GO:0110165	0.997	cc	cellular anatomical entity
CPIJ010541	GO:0005575	0.997	cc	cellular_component
AAEL007816	GO:0110165	0.997	cc	cellular anatomical entity
AAEL007816	GO:0005575	0.997	cc	cellular_component
AAEL001292	GO:0110165	0.997	cc	cellular anatomical entity
AAEL001292	GO:0005575	0.997	cc	cellular_component
CPIJ010858	GO:0110165	0.997	cc	cellular anatomical entity
CPIJ010858	GO:0005575	0.997	cc	cellular_component
CPIJ008566	GO:0110165	0.997	cc	cellular anatomical entity
CPIJ008566	GO:0005575	0.997	cc	cellular_component
CPIJ011836	GO:0110165	0.997	cc	cellular anatomical entity
CPIJ011836	GO:0005575	0.997	cc	cellular_component
AGAP028019	GO:0110165	0.997	cc	cellular anatomical entity
AGAP028019	GO:0005575	0.997	cc	cellular_component
AAEL002031	GO:0110165	0.997	cc	cellular anatomical entity
AAEL002031	GO:0005575	0.997	cc	cellular_component
AAEL014617	GO:0110165	0.997	cc	cellular anatomical entity
AAEL014617	GO:0005575	0.997	cc	cellular_component
AGAP008206	GO:0110165	0.997	cc	cellular anatomical entity
AGAP008206	GO:0005575	0.997	cc	cellular_component
AAEL007830	GO:0110165	0.997	cc	cellular anatomical entity
AAEL007830	GO:0005575	0.997	cc	cellular_component
FBgn0015714	GO:0110165	0.997	cc	cellular anatomical entity
FBgn0015714	GO:0005575	0.997	cc	cellular_component
AAEL006827	GO:0110165	0.997	cc	cellular anatomical entity
AAEL006827	GO:0005575	0.997	cc	cellular_component
CPIJ007188	GO:0110165	0.997	cc	cellular anatomical entity
CPIJ007188	GO:0005575	0.997	cc	cellular_component
FBgn0014469	GO:0110165	0.997	cc	cellular anatomical entity
FBgn0014469	GO:0005575	0.997	cc	cellular_component
CPIJ016855	GO:0110165	0.997	cc	cellular anatomical entity
CPIJ016855	GO:0005575	0.997	cc	cellular_component
AAEL009127	GO:0110165	0.997	cc	cellular anatomical entity
AAEL009127	GO:0005575	0.997	cc	cellular_component
CPIJ010231	GO:0110165	0.997	cc	cellular anatomical entity
CPIJ010231	GO:0005575	0.997	cc	cellular_component
AGAP012294	GO:0110165	0.997	cc	cellular anatomical entity
AGAP012294	GO:0005575	0.997	cc	cellular_component
AAEL007812	GO:0110165	0.997	cc	cellular anatomical entity
AAEL007812	GO:0005575	0.997	cc	cellular_component
CPIJ006721	GO:0110165	0.997	cc	cellular anatomical entity
CPIJ006721	GO:0005575	0.997	cc	cellular_component
CPIJ019395	GO:0110165	0.997	cc	cellular anatomical entity
CPIJ019395	GO:0005575	0.997	cc	cellular_component
FBgn0013772	GO:0110165	0.997	cc	cellular anatomical entity
FBgn0013772	GO:0005575	0.997	cc	cellular_component
AGAP009240	GO:0110165	0.997	cc	cellular anatomical entity
AGAP009240	GO:0005575	0.997	cc	cellular_component
AAEL020553	GO:0110165	0.997	cc	cellular anatomical entity
AAEL020553	GO:0005575	0.997	cc	cellular_component
CPIJ002535	GO:0110165	0.997	cc	cellular anatomical entity
CPIJ002535	GO:0005575	0.997	cc	cellular_component
AAEL009656	GO:0110165	0.997	cc	cellular anatomical entity
AAEL009656	GO:0005575	0.997	cc	cellular_component
CPIJ014942	GO:0110165	0.997	cc	cellular anatomical entity
CPIJ014942	GO:0005575	0.997	cc	cellular_component
CPIJ010539	GO:0110165	0.997	cc	cellular anatomical entity
CPIJ010539	GO:0005575	0.997	cc	cellular_component
CPIJ005955	GO:0110165	0.997	cc	cellular anatomical entity
CPIJ005955	GO:0005575	0.997	cc	cellular_component
AAEL006815	GO:0110165	0.997	cc	cellular anatomical entity
AAEL006815	GO:0005575	0.997	cc	cellular_component
AAEL014684	GO:0110165	0.997	cc	cellular anatomical entity
AAEL014684	GO:0005575	0.997	cc	cellular_component
AGAP008552	GO:0110165	0.997	cc	cellular anatomical entity
AGAP008552	GO:0005575	0.997	cc	cellular_component
AGAP008356	GO:0110165	0.997	cc	cellular anatomical entity
AGAP008356	GO:0005575	0.997	cc	cellular_component
AAEL014619	GO:0110165	0.997	cc	cellular anatomical entity
AAEL014619	GO:0005575	0.997	cc	cellular_component
AGAP012291	GO:0110165	0.997	cc	cellular anatomical entity
AGAP012291	GO:0005575	0.997	cc	cellular_component
FBgn0025454	GO:0110165	0.997	cc	cellular anatomical entity
FBgn0025454	GO:0005575	0.997	cc	cellular_component
AGAP001861	GO:0110165	0.997	cc	cellular anatomical entity
AGAP001861	GO:0005575	0.997	cc	cellular_component
FBgn0015032	GO:0110165	0.997	cc	cellular anatomical entity
FBgn0015032	GO:0005575	0.997	cc	cellular_component
CPIJ015428	GO:0110165	0.997	cc	cellular anatomical entity
CPIJ015428	GO:0005575	0.997	cc	cellular_component
CPIJ005953	GO:0110165	0.997	cc	cellular anatomical entity
CPIJ005953	GO:0005575	0.997	cc	cellular_component
AGAP012957	GO:0110165	0.997	cc	cellular anatomical entity
AGAP012957	GO:0005575	0.997	cc	cellular_component
AGAP008212	GO:0110165	0.997	cc	cellular anatomical entity
AGAP008212	GO:0005575	0.997	cc	cellular_component
AAEL008889	GO:0110165	0.997	cc	cellular anatomical entity
AAEL008889	GO:0005575	0.997	cc	cellular_component
AAEL002638	GO:0110165	0.997	cc	cellular anatomical entity
AAEL002638	GO:0005575	0.997	cc	cellular_component
AAEL002085	GO:0110165	0.997	cc	cellular anatomical entity
AAEL002085	GO:0005575	0.997	cc	cellular_component
AGAP002418	GO:0110165	0.997	cc	cellular anatomical entity
AGAP002418	GO:0005575	0.997	cc	cellular_component
AGAP003608	GO:0110165	0.997	cc	cellular anatomical entity
AGAP003608	GO:0005575	0.997	cc	cellular_component
AAEL014603	GO:0110165	0.997	cc	cellular anatomical entity
AAEL014603	GO:0005575	0.997	cc	cellular_component
AAEL009125	GO:0110165	0.997	cc	cellular anatomical entity
AAEL009125	GO:0005575	0.997	cc	cellular_component
CPIJ014941	GO:0110165	0.997	cc	cellular anatomical entity
CPIJ014941	GO:0005575	0.997	cc	cellular_component
AAEL009137	GO:0110165	0.997	cc	cellular anatomical entity
AAEL009137	GO:0005575	0.997	cc	cellular_component
CPIJ016850	GO:0110165	0.997	cc	cellular anatomical entity
CPIJ016850	GO:0005575	0.997	cc	cellular_component
AGAP008207	GO:0110165	0.997	cc	cellular anatomical entity
AGAP008207	GO:0005575	0.997	cc	cellular_component
CPIJ010537	GO:0110165	0.997	cc	cellular anatomical entity
CPIJ010537	GO:0005575	0.997	cc	cellular_component
AAEL002005	GO:0110165	0.997	cc	cellular anatomical entity
AAEL002005	GO:0005575	0.997	cc	cellular_component
FBgn0039519	GO:0110165	0.997	cc	cellular anatomical entity
FBgn0039519	GO:0005575	0.997	cc	cellular_component
AGAP002865	GO:0110165	0.997	cc	cellular anatomical entity
AGAP002865	GO:0005575	0.997	cc	cellular_component
CPIJ009468	GO:0110165	0.997	cc	cellular anatomical entity
CPIJ009468	GO:0005575	0.997	cc	cellular_component
AAEL025214	GO:0110165	0.997	cc	cellular anatomical entity
AAEL025214	GO:0005575	0.997	cc	cellular_component
CPIJ008936	GO:0110165	0.997	cc	cellular anatomical entity
CPIJ008936	GO:0005575	0.997	cc	cellular_component
AAEL009128	GO:0110165	0.997	cc	cellular anatomical entity
AAEL009128	GO:0005575	0.997	cc	cellular_component
AGAP012295	GO:0110165	0.997	cc	cellular anatomical entity
AGAP012295	GO:0005575	0.997	cc	cellular_component
AGAP009246	GO:0110165	0.997	cc	cellular anatomical entity
AGAP009246	GO:0005575	0.997	cc	cellular_component
CPIJ001758	GO:0110165	0.997	cc	cellular anatomical entity
CPIJ001758	GO:0005575	0.997	cc	cellular_component
AAEL014678	GO:0110165	0.997	cc	cellular anatomical entity
AAEL014678	GO:0005575	0.997	cc	cellular_component
CPIJ010228	GO:0110165	0.997	cc	cellular anatomical entity
CPIJ010228	GO:0005575	0.997	cc	cellular_component
AGAP002210	GO:0110165	0.997	cc	cellular anatomical entity
AGAP002210	GO:0005575	0.997	cc	cellular_component
AAEL028635	GO:0110165	0.997	cc	cellular anatomical entity
AAEL028635	GO:0005575	0.997	cc	cellular_component
CPIJ004410	GO:0110165	0.997	cc	cellular anatomical entity
CPIJ004410	GO:0005575	0.997	cc	cellular_component
FBgn0015039	GO:0110165	0.997	cc	cellular anatomical entity
FBgn0015039	GO:0005575	0.997	cc	cellular_component
CPIJ018854	GO:0110165	0.997	cc	cellular anatomical entity
CPIJ018854	GO:0005575	0.997	cc	cellular_component
CPIJ017462	GO:0110165	0.997	cc	cellular anatomical entity
CPIJ017462	GO:0005575	0.997	cc	cellular_component
AGAP008019	GO:0110165	0.997	cc	cellular anatomical entity
AGAP008019	GO:0005575	0.997	cc	cellular_component
CPIJ019700	GO:0110165	0.997	cc	cellular anatomical entity
CPIJ019700	GO:0005575	0.997	cc	cellular_component
CPIJ010542	GO:0110165	0.997	cc	cellular anatomical entity
CPIJ010542	GO:0005575	0.997	cc	cellular_component
CPIJ010230	GO:0110165	0.997	cc	cellular anatomical entity
CPIJ010230	GO:0005575	0.997	cc	cellular_component
AGAP012292	GO:0110165	0.997	cc	cellular anatomical entity
AGAP012292	GO:0005575	0.997	cc	cellular_component
AAEL019603	GO:0110165	0.997	cc	cellular anatomical entity
AAEL019603	GO:0005575	0.997	cc	cellular_component
FBgn0011576	GO:0110165	0.997	cc	cellular anatomical entity
FBgn0011576	GO:0005575	0.997	cc	cellular_component
AGAP001864	GO:0110165	0.997	cc	cellular anatomical entity
AGAP001864	GO:0005575	0.997	cc	cellular_component
CPIJ007092	GO:0110165	0.997	cc	cellular anatomical entity
CPIJ007092	GO:0005575	0.997	cc	cellular_component
FBgn0033304	GO:0110165	0.997	cc	cellular anatomical entity
FBgn0033304	GO:0005575	0.997	cc	cellular_component
CPIJ020229	GO:0110165	0.997	cc	cellular anatomical entity
CPIJ020229	GO:0005575	0.997	cc	cellular_component
AAEL001312	GO:0110165	0.997	cc	cellular anatomical entity
AAEL001312	GO:0005575	0.997	cc	cellular_component
AAEL019504	GO:0110165	0.997	cc	cellular anatomical entity
AAEL019504	GO:0005575	0.997	cc	cellular_component
AGAP012296	GO:0110165	0.997	cc	cellular anatomical entity
AGAP012296	GO:0005575	0.997	cc	cellular_component
FBgn0033775	GO:0110165	0.997	cc	cellular anatomical entity
FBgn0033775	GO:0005575	0.997	cc	cellular_component
CPIJ016846	GO:0110165	0.997	cc	cellular anatomical entity
CPIJ016846	GO:0005575	0.997	cc	cellular_component
CPIJ003377	GO:0110165	0.997	cc	cellular anatomical entity
CPIJ003377	GO:0005575	0.997	cc	cellular_component
CPIJ010547	GO:0110165	0.997	cc	cellular anatomical entity
CPIJ010547	GO:0005575	0.997	cc	cellular_component
AGAP008208	GO:0110165	0.997	cc	cellular anatomical entity
AGAP008208	GO:0005575	0.997	cc	cellular_component
CPIJ003378	GO:0110165	0.997	cc	cellular anatomical entity
CPIJ003378	GO:0005575	0.997	cc	cellular_component
AGAP008209	GO:0110165	0.997	cc	cellular anatomical entity
AGAP008209	GO:0005575	0.997	cc	cellular_component
FBgn0033292	GO:0110165	0.997	cc	cellular anatomical entity
FBgn0033292	GO:0005575	0.997	cc	cellular_component
CPIJ010225	GO:0110165	0.997	cc	cellular anatomical entity
CPIJ010225	GO:0005575	0.997	cc	cellular_component
CPIJ007093	GO:0110165	0.997	cc	cellular anatomical entity
CPIJ007093	GO:0005575	0.997	cc	cellular_component
CPIJ018943	GO:0110165	0.997	cc	cellular anatomical entity
CPIJ018943	GO:0005575	0.997	cc	cellular_component
CPIJ009477	GO:0110165	0.997	cc	cellular anatomical entity
CPIJ009477	GO:0005575	0.997	cc	cellular_component
CPIJ015223	GO:0110165	0.997	cc	cellular anatomical entity
CPIJ015223	GO:0005575	0.997	cc	cellular_component
AAEL007795	GO:0110165	0.997	cc	cellular anatomical entity
AAEL007795	GO:0005575	0.997	cc	cellular_component
AGAP006047	GO:0110165	0.997	cc	cellular anatomical entity
AGAP006047	GO:0005575	0.997	cc	cellular_component
AGAP013241	GO:0110165	0.997	cc	cellular anatomical entity
AGAP013241	GO:0005575	0.997	cc	cellular_component
AAEL017297	GO:0110165	0.997	cc	cellular anatomical entity
AAEL017297	GO:0005575	0.997	cc	cellular_component
AAEL009018	GO:0110165	0.997	cc	cellular anatomical entity
AAEL009018	GO:0005575	0.997	cc	cellular_component
CPIJ010540	GO:0110165	0.997	cc	cellular anatomical entity
CPIJ010540	GO:0005575	0.997	cc	cellular_component
AGAP008022	GO:0110165	0.997	cc	cellular anatomical entity
AGAP008022	GO:0005575	0.997	cc	cellular_component
FBgn0013771	GO:0110165	0.997	cc	cellular anatomical entity
FBgn0013771	GO:0005575	0.997	cc	cellular_component
AAEL025530	GO:0110165	0.997	cc	cellular anatomical entity
AAEL025530	GO:0005575	0.997	cc	cellular_component
FBgn0036806	GO:0110165	0.997	cc	cellular anatomical entity
FBgn0036806	GO:0005575	0.997	cc	cellular_component
FBgn0015040	GO:0110165	0.997	cc	cellular anatomical entity
FBgn0015040	GO:0005575	0.997	cc	cellular_component
FBgn0038681	GO:0110165	0.997	cc	cellular anatomical entity
FBgn0038681	GO:0005575	0.997	cc	cellular_component
AAEL008018	GO:0110165	0.997	cc	cellular anatomical entity
AAEL008018	GO:0005575	0.997	cc	cellular_component
CPIJ014940	GO:0110165	0.997	cc	cellular anatomical entity
CPIJ014940	GO:0005575	0.997	cc	cellular_component
AAEL013798	GO:0110165	0.997	cc	cellular anatomical entity
AAEL013798	GO:0005575	0.997	cc	cellular_component
CPIJ018944	GO:0110165	0.997	cc	cellular anatomical entity
CPIJ018944	GO:0005575	0.997	cc	cellular_component
CPIJ010229	GO:0110165	0.997	cc	cellular anatomical entity
CPIJ010229	GO:0005575	0.997	cc	cellular_component
FBgn0033978	GO:0110165	0.997	cc	cellular anatomical entity
FBgn0033978	GO:0005575	0.997	cc	cellular_component
AAEL006784	GO:0110165	0.997	cc	cellular anatomical entity
AAEL006784	GO:0005575	0.997	cc	cellular_component
FBgn0015034	GO:0110165	0.997	cc	cellular anatomical entity
FBgn0015034	GO:0005575	0.997	cc	cellular_component
CPIJ010075	GO:0110165	0.997	cc	cellular anatomical entity
CPIJ010075	GO:0005575	0.997	cc	cellular_component
AAEL007807	GO:0110165	0.997	cc	cellular anatomical entity
AAEL007807	GO:0005575	0.997	cc	cellular_component
AAEL009591	GO:0110165	0.997	cc	cellular anatomical entity
AAEL009591	GO:0005575	0.997	cc	cellular_component
AGAP008214	GO:0110165	0.997	cc	cellular anatomical entity
AGAP008214	GO:0005575	0.997	cc	cellular_component
FBgn0015038	GO:0110165	0.997	cc	cellular anatomical entity
FBgn0015038	GO:0005575	0.997	cc	cellular_component
CPIJ011129	GO:0110165	0.997	cc	cellular anatomical entity
CPIJ011129	GO:0005575	0.997	cc	cellular_component
CPIJ001757	GO:0110165	0.997	cc	cellular anatomical entity
CPIJ001757	GO:0005575	0.997	cc	cellular_component
CPIJ009478	GO:0110165	0.997	cc	cellular anatomical entity
CPIJ009478	GO:0005575	0.997	cc	cellular_component
AAEL014610	GO:0110165	0.997	cc	cellular anatomical entity
AAEL014610	GO:0005575	0.997	cc	cellular_component
AGAP002868	GO:0110165	0.997	cc	cellular anatomical entity
AGAP002868	GO:0005575	0.997	cc	cellular_component
CPIJ010543	GO:0110165	0.997	cc	cellular anatomical entity
CPIJ010543	GO:0005575	0.997	cc	cellular_component
AGAP000088	GO:0110165	0.997	cc	cellular anatomical entity
AGAP000088	GO:0005575	0.997	cc	cellular_component
AAEL007798	GO:0110165	0.997	cc	cellular anatomical entity
AAEL007798	GO:0005575	0.997	cc	cellular_component
CPIJ001886	GO:0110165	0.997	cc	cellular anatomical entity
CPIJ001886	GO:0005575	0.997	cc	cellular_component
CPIJ008937	GO:0110165	0.997	cc	cellular anatomical entity
CPIJ008937	GO:0005575	0.997	cc	cellular_component
AGAP008358	GO:0110165	0.997	cc	cellular anatomical entity
AGAP008358	GO:0005575	0.997	cc	cellular_component
AGAP013224	GO:0110165	0.997	cc	cellular anatomical entity
AGAP013224	GO:0005575	0.997	cc	cellular_component
AAEL008017	GO:0110165	0.997	cc	cellular anatomical entity
AAEL008017	GO:0005575	0.997	cc	cellular_component
AAEL001960	GO:0110165	0.997	cc	cellular anatomical entity
AAEL001960	GO:0005575	0.997	cc	cellular_component
CPIJ010175	GO:0110165	0.997	cc	cellular anatomical entity
CPIJ010175	GO:0005575	0.997	cc	cellular_component
AGAP000192	GO:0110165	0.997	cc	cellular anatomical entity
AGAP000192	GO:0005575	0.997	cc	cellular_component
FBgn0015035	GO:0110165	0.997	cc	cellular anatomical entity
FBgn0015035	GO:0005575	0.997	cc	cellular_component
CPIJ005332	GO:0110165	0.997	cc	cellular anatomical entity
CPIJ005332	GO:0005575	0.997	cc	cellular_component
CPIJ007089	GO:0110165	0.997	cc	cellular anatomical entity
CPIJ007089	GO:0005575	0.997	cc	cellular_component
CPIJ017351	GO:0110165	0.997	cc	cellular anatomical entity
CPIJ017351	GO:0005575	0.997	cc	cellular_component
CPIJ009476	GO:0110165	0.997	cc	cellular anatomical entity
CPIJ009476	GO:0005575	0.997	cc	cellular_component
AGAP002866	GO:0110165	0.997	cc	cellular anatomical entity
AGAP002866	GO:0005575	0.997	cc	cellular_component
CPIJ019587	GO:0110165	0.997	cc	cellular anatomical entity
CPIJ019587	GO:0005575	0.997	cc	cellular_component
CPIJ010544	GO:0110165	0.997	cc	cellular anatomical entity
CPIJ010544	GO:0005575	0.997	cc	cellular_component
AAEL006805	GO:0110165	0.997	cc	cellular anatomical entity
AAEL006805	GO:0005575	0.997	cc	cellular_component
AAEL003380	GO:0110165	0.997	cc	cellular anatomical entity
AAEL003380	GO:0005575	0.997	cc	cellular_component
CPIJ016852	GO:0110165	0.997	cc	cellular anatomical entity
CPIJ016852	GO:0005575	0.997	cc	cellular_component
AAEL006795	GO:0110165	0.997	cc	cellular anatomical entity
AAEL006795	GO:0005575	0.997	cc	cellular_component
FBgn0030615	GO:0110165	0.997	cc	cellular anatomical entity
FBgn0030615	GO:0005575	0.997	cc	cellular_component
AGAP000194	GO:0110165	0.997	cc	cellular anatomical entity
AGAP000194	GO:0005575	0.997	cc	cellular_component
CPIJ003376	GO:0110165	0.997	cc	cellular anatomical entity
CPIJ003376	GO:0005575	0.997	cc	cellular_component
AAEL014615	GO:0110165	0.997	cc	cellular anatomical entity
AAEL014615	GO:0005575	0.997	cc	cellular_component
AAEL007010	GO:0110165	0.997	cc	cellular anatomical entity
AAEL007010	GO:0005575	0.997	cc	cellular_component
CPIJ010546	GO:0110165	0.997	cc	cellular anatomical entity
CPIJ010546	GO:0005575	0.997	cc	cellular_component
AGAP002869	GO:0110165	0.997	cc	cellular anatomical entity
AGAP002869	GO:0005575	0.997	cc	cellular_component
AAEL009121	GO:0110165	0.997	cc	cellular anatomical entity
AAEL009121	GO:0005575	0.997	cc	cellular_component
AGAP010414	GO:0110165	0.997	cc	cellular anatomical entity
AGAP010414	GO:0005575	0.997	cc	cellular_component
AAEL017366	GO:0110165	0.997	cc	cellular anatomical entity
AAEL017366	GO:0005575	0.997	cc	cellular_component
AGAP013490	GO:0110165	0.997	cc	cellular anatomical entity
AGAP013490	GO:0005575	0.997	cc	cellular_component
CPIJ007090	GO:0110165	0.997	cc	cellular anatomical entity
CPIJ007090	GO:0005575	0.997	cc	cellular_component
FBgn0033302	GO:0110165	0.997	cc	cellular anatomical entity
FBgn0033302	GO:0005575	0.997	cc	cellular_component
AAEL001320	GO:0110165	0.997	cc	cellular anatomical entity
AAEL001320	GO:0005575	0.997	cc	cellular_component
FBgn0288232	GO:0110165	0.997	cc	cellular anatomical entity
FBgn0288232	GO:0005575	0.997	cc	cellular_component
AGAP008020	GO:0110165	0.997	cc	cellular anatomical entity
AGAP008020	GO:0005575	0.997	cc	cellular_component
CPIJ003082	GO:0110165	0.997	cc	cellular anatomical entity
CPIJ003082	GO:0005575	0.997	cc	cellular_component
AAEL002633	GO:0110165	0.997	cc	cellular anatomical entity
AAEL002633	GO:0005575	0.997	cc	cellular_component
AGAP000193	GO:0110165	0.997	cc	cellular anatomical entity
AGAP000193	GO:0005575	0.997	cc	cellular_component
AAEL009117	GO:0110165	0.997	cc	cellular anatomical entity
AAEL009117	GO:0005575	0.997	cc	cellular_component
FBgn0000473	GO:0110165	0.997	cc	cellular anatomical entity
FBgn0000473	GO:0005575	0.997	cc	cellular_component
AGAP002867	GO:0110165	0.997	cc	cellular anatomical entity
AGAP002867	GO:0005575	0.997	cc	cellular_component
CPIJ010538	GO:0110165	0.997	cc	cellular anatomical entity
CPIJ010538	GO:0005575	0.997	cc	cellular_component
FBgn0038680	GO:0110165	0.997	cc	cellular anatomical entity
FBgn0038680	GO:0005575	0.997	cc	cellular_component
AAEL009126	GO:0110165	0.997	cc	cellular anatomical entity
AAEL009126	GO:0005575	0.997	cc	cellular_component
CPIJ016856	GO:0110165	0.997	cc	cellular anatomical entity
CPIJ016856	GO:0005575	0.997	cc	cellular_component
AAEL006984	GO:0110165	0.997	cc	cellular anatomical entity
AAEL006984	GO:0005575	0.997	cc	cellular_component
FBgn0034053	GO:0110165	0.997	cc	cellular anatomical entity
FBgn0034053	GO:0005575	0.997	cc	cellular_component
CPIJ019702	GO:0110165	0.997	cc	cellular anatomical entity
CPIJ019702	GO:0005575	0.997	cc	cellular_component
CPIJ003375	GO:0110165	0.997	cc	cellular anatomical entity
CPIJ003375	GO:0005575	0.997	cc	cellular_component
CPIJ002538	GO:0110165	0.997	cc	cellular anatomical entity
CPIJ002538	GO:0005575	0.997	cc	cellular_component
AGAP013305	GO:0110165	0.997	cc	cellular anatomical entity
AGAP013305	GO:0005575	0.997	cc	cellular_component
CPIJ007091	GO:0110165	0.996	cc	cellular anatomical entity
CPIJ007091	GO:0005575	0.996	cc	cellular_component
AAEL003399	GO:0003824	0.989	mf	catalytic activity
AAEL003399	GO:0003674	0.989	mf	molecular_function
FBgn0014469	GO:0003824	0.989	mf	catalytic activity
FBgn0014469	GO:0003674	0.989	mf	molecular_function
AGAP009240	GO:0003824	0.989	mf	catalytic activity
AGAP009240	GO:0003674	0.989	mf	molecular_function
AGAP002206	GO:0016491	0.989	mf	oxidoreductase activity
AGAP002206	GO:0003824	0.989	mf	catalytic activity
AGAP002206	GO:0003674	0.989	mf	molecular_function
AAEL002085	GO:0003824	0.989	mf	catalytic activity
AAEL002085	GO:0003674	0.989	mf	molecular_function
AGAP002418	GO:0003824	0.989	mf	catalytic activity
AGAP002418	GO:0003674	0.989	mf	molecular_function
CPIJ008936	GO:0003824	0.989	mf	catalytic activity
CPIJ008936	GO:0003674	0.989	mf	molecular_function
AGAP009246	GO:0003824	0.989	mf	catalytic activity
AGAP009246	GO:0003674	0.989	mf	molecular_function
CPIJ018854	GO:0003824	0.989	mf	catalytic activity
CPIJ018854	GO:0003674	0.989	mf	molecular_function
FBgn0011576	GO:0003824	0.989	mf	catalytic activity
FBgn0011576	GO:0003674	0.989	mf	molecular_function
CPIJ009477	GO:0003824	0.989	mf	catalytic activity
CPIJ009477	GO:0003674	0.989	mf	molecular_function
AAEL007795	GO:0003824	0.989	mf	catalytic activity
AAEL007795	GO:0003674	0.989	mf	molecular_function
AGAP013241	GO:0003824	0.989	mf	catalytic activity
AGAP013241	GO:0003674	0.989	mf	molecular_function
FBgn0015034	GO:0003824	0.989	mf	catalytic activity
FBgn0015034	GO:0003674	0.989	mf	molecular_function
AAEL007807	GO:0003824	0.989	mf	catalytic activity
AAEL007807	GO:0003674	0.989	mf	molecular_function
AAEL008017	GO:0003824	0.989	mf	catalytic activity
AAEL008017	GO:0003674	0.989	mf	molecular_function
CPIJ017351	GO:0003824	0.989	mf	catalytic activity
CPIJ017351	GO:0003674	0.989	mf	molecular_function
CPIJ009476	GO:0003824	0.989	mf	catalytic activity
CPIJ009476	GO:0003674	0.989	mf	molecular_function
AAEL003380	GO:0003824	0.989	mf	catalytic activity
AAEL003380	GO:0003674	0.989	mf	molecular_function
AGAP000194	GO:0003824	0.989	mf	catalytic activity
AGAP000194	GO:0003674	0.989	mf	molecular_function
AGAP010414	GO:0003824	0.989	mf	catalytic activity
AGAP010414	GO:0003674	0.989	mf	molecular_function
AAEL002031	GO:0016491	0.988	mf	oxidoreductase activity
AAEL002031	GO:0003824	0.988	mf	catalytic activity
AAEL002031	GO:0003674	0.988	mf	molecular_function
AGAP008022	GO:0016491	0.987	mf	oxidoreductase activity
AGAP008022	GO:0003824	0.987	mf	catalytic activity
AGAP008022	GO:0003674	0.987	mf	molecular_function
CPIJ010229	GO:0016491	0.987	mf	oxidoreductase activity
CPIJ010229	GO:0003824	0.987	mf	catalytic activity
CPIJ010229	GO:0003674	0.987	mf	molecular_function
AGAP008020	GO:0016491	0.987	mf	oxidoreductase activity
AGAP008020	GO:0003824	0.987	mf	catalytic activity
AGAP008020	GO:0003674	0.987	mf	molecular_function
AAEL012266	GO:0003824	0.986	mf	catalytic activity
AAEL012266	GO:0003674	0.986	mf	molecular_function
AGAP002419	GO:0003824	0.986	mf	catalytic activity
AGAP002419	GO:0003674	0.986	mf	molecular_function
AAEL007816	GO:0003824	0.986	mf	catalytic activity
AAEL007816	GO:0003674	0.986	mf	molecular_function
AAEL007830	GO:0003824	0.986	mf	catalytic activity
AAEL007830	GO:0003674	0.986	mf	molecular_function
CPIJ007188	GO:0003824	0.986	mf	catalytic activity
CPIJ007188	GO:0003674	0.986	mf	molecular_function
AAEL007812	GO:0003824	0.986	mf	catalytic activity
AAEL007812	GO:0003674	0.986	mf	molecular_function
CPIJ019395	GO:0003824	0.986	mf	catalytic activity
CPIJ019395	GO:0003674	0.986	mf	molecular_function
AAEL020553	GO:0003824	0.986	mf	catalytic activity
AAEL020553	GO:0003674	0.986	mf	molecular_function
AGAP008356	GO:0003824	0.986	mf	catalytic activity
AGAP008356	GO:0003674	0.986	mf	molecular_function
CPIJ000067	GO:0003824	0.986	mf	catalytic activity
CPIJ000067	GO:0003674	0.986	mf	molecular_function
FBgn0015032	GO:0003824	0.986	mf	catalytic activity
FBgn0015032	GO:0003674	0.986	mf	molecular_function
AGAP012957	GO:0003824	0.986	mf	catalytic activity
AGAP012957	GO:0003674	0.986	mf	molecular_function
CPIJ009468	GO:0003824	0.986	mf	catalytic activity
CPIJ009468	GO:0003674	0.986	mf	molecular_function
CPIJ001758	GO:0003824	0.986	mf	catalytic activity
CPIJ001758	GO:0003674	0.986	mf	molecular_function
FBgn0033292	GO:0016491	0.986	mf	oxidoreductase activity
FBgn0033292	GO:0003824	0.986	mf	catalytic activity
FBgn0033292	GO:0003674	0.986	mf	molecular_function
CPIJ018943	GO:0003824	0.986	mf	catalytic activity
CPIJ018943	GO:0003674	0.986	mf	molecular_function
FBgn0036806	GO:0003824	0.986	mf	catalytic activity
FBgn0036806	GO:0003674	0.986	mf	molecular_function
AAEL008018	GO:0003824	0.986	mf	catalytic activity
AAEL008018	GO:0003674	0.986	mf	molecular_function
AAEL013798	GO:0003824	0.986	mf	catalytic activity
AAEL013798	GO:0003674	0.986	mf	molecular_function
AAEL008638	GO:0003824	0.986	mf	catalytic activity
AAEL008638	GO:0003674	0.986	mf	molecular_function
CPIJ010075	GO:0003824	0.986	mf	catalytic activity
CPIJ010075	GO:0003674	0.986	mf	molecular_function
CPIJ001757	GO:0003824	0.986	mf	catalytic activity
CPIJ001757	GO:0003674	0.986	mf	molecular_function
CPIJ009478	GO:0003824	0.986	mf	catalytic activity
CPIJ009478	GO:0003674	0.986	mf	molecular_function
AAEL007798	GO:0003824	0.986	mf	catalytic activity
AAEL007798	GO:0003674	0.986	mf	molecular_function
CPIJ008937	GO:0003824	0.986	mf	catalytic activity
CPIJ008937	GO:0003674	0.986	mf	molecular_function
AGAP000192	GO:0003824	0.986	mf	catalytic activity
AGAP000192	GO:0003674	0.986	mf	molecular_function
FBgn0015035	GO:0003824	0.986	mf	catalytic activity
FBgn0015035	GO:0003674	0.986	mf	molecular_function
FBgn0030615	GO:0003824	0.986	mf	catalytic activity
FBgn0030615	GO:0003674	0.986	mf	molecular_function
AGAP005774	GO:0003824	0.986	mf	catalytic activity
AGAP005774	GO:0003674	0.986	mf	molecular_function
AGAP000193	GO:0003824	0.986	mf	catalytic activity
AGAP000193	GO:0003674	0.986	mf	molecular_function
CPIJ010231	GO:0016491	0.985	mf	oxidoreductase activity
CPIJ010231	GO:0003824	0.985	mf	catalytic activity
CPIJ010231	GO:0003674	0.985	mf	molecular_function
AGAP009240	GO:0016491	0.985	mf	oxidoreductase activity
CPIJ000067	GO:0016491	0.985	mf	oxidoreductase activity
CPIJ010228	GO:0016491	0.985	mf	oxidoreductase activity
CPIJ010228	GO:0003824	0.985	mf	catalytic activity
CPIJ010228	GO:0003674	0.985	mf	molecular_function
AAEL008638	GO:0016491	0.985	mf	oxidoreductase activity
AGAP028019	GO:0003824	0.984	mf	catalytic activity
AGAP028019	GO:0003674	0.984	mf	molecular_function
CPIJ006721	GO:0003824	0.984	mf	catalytic activity
CPIJ006721	GO:0003674	0.984	mf	molecular_function
AGAP008552	GO:0003824	0.984	mf	catalytic activity
AGAP008552	GO:0003674	0.984	mf	molecular_function
AGAP001861	GO:0003824	0.984	mf	catalytic activity
AGAP001861	GO:0003674	0.984	mf	molecular_function
AGAP001864	GO:0003824	0.984	mf	catalytic activity
AGAP001864	GO:0003674	0.984	mf	molecular_function
CPIJ020229	GO:0003824	0.984	mf	catalytic activity
CPIJ020229	GO:0003674	0.984	mf	molecular_function
FBgn0033524	GO:0003824	0.984	mf	catalytic activity
FBgn0033524	GO:0003674	0.984	mf	molecular_function
CPIJ001886	GO:0003824	0.984	mf	catalytic activity
CPIJ001886	GO:0003674	0.984	mf	molecular_function
AGAP008358	GO:0003824	0.984	mf	catalytic activity
AGAP008358	GO:0003674	0.984	mf	molecular_function
AGAP013305	GO:0003824	0.984	mf	catalytic activity
AGAP013305	GO:0003674	0.984	mf	molecular_function
CPIJ007091	GO:0003824	0.983	mf	catalytic activity
CPIJ007091	GO:0003674	0.983	mf	molecular_function
CPIJ007095	GO:0003824	0.983	mf	catalytic activity
CPIJ007095	GO:0003674	0.983	mf	molecular_function
AAEL012765	GO:0003824	0.983	mf	catalytic activity
AAEL012765	GO:0003674	0.983	mf	molecular_function
AAEL011761	GO:0003824	0.983	mf	catalytic activity
AAEL011761	GO:0003674	0.983	mf	molecular_function
CPIJ011127	GO:0003824	0.983	mf	catalytic activity
CPIJ011127	GO:0003674	0.983	mf	molecular_function
CPIJ010227	GO:0003824	0.983	mf	catalytic activity
CPIJ010227	GO:0003674	0.983	mf	molecular_function
CPIJ010858	GO:0003824	0.983	mf	catalytic activity
CPIJ010858	GO:0003674	0.983	mf	molecular_function
AGAP008206	GO:0003824	0.983	mf	catalytic activity
AGAP008206	GO:0003674	0.983	mf	molecular_function
AAEL006827	GO:0003824	0.983	mf	catalytic activity
AAEL006827	GO:0003674	0.983	mf	molecular_function
CPIJ014942	GO:0003824	0.983	mf	catalytic activity
CPIJ014942	GO:0003674	0.983	mf	molecular_function
AAEL006815	GO:0003824	0.983	mf	catalytic activity
AAEL006815	GO:0003674	0.983	mf	molecular_function
AAEL002005	GO:0003824	0.983	mf	catalytic activity
AAEL002005	GO:0003674	0.983	mf	molecular_function
AAEL025214	GO:0003824	0.983	mf	catalytic activity
AAEL025214	GO:0003674	0.983	mf	molecular_function
AGAP002210	GO:0003824	0.983	mf	catalytic activity
AGAP002210	GO:0003674	0.983	mf	molecular_function
AGAP008019	GO:0003824	0.983	mf	catalytic activity
AGAP008019	GO:0003674	0.983	mf	molecular_function
CPIJ010542	GO:0003824	0.983	mf	catalytic activity
CPIJ010542	GO:0003674	0.983	mf	molecular_function
CPIJ010230	GO:0003824	0.983	mf	catalytic activity
CPIJ010230	GO:0003674	0.983	mf	molecular_function
CPIJ010547	GO:0003824	0.983	mf	catalytic activity
CPIJ010547	GO:0003674	0.983	mf	molecular_function
CPIJ010225	GO:0003824	0.983	mf	catalytic activity
CPIJ010225	GO:0003674	0.983	mf	molecular_function
AGAP006047	GO:0003824	0.983	mf	catalytic activity
AGAP006047	GO:0003674	0.983	mf	molecular_function
FBgn0036806	GO:0016491	0.983	mf	oxidoreductase activity
FBgn0038681	GO:0003824	0.983	mf	catalytic activity
FBgn0038681	GO:0003674	0.983	mf	molecular_function
CPIJ014940	GO:0003824	0.983	mf	catalytic activity
CPIJ014940	GO:0003674	0.983	mf	molecular_function
CPIJ018944	GO:0003824	0.983	mf	catalytic activity
CPIJ018944	GO:0003674	0.983	mf	molecular_function
FBgn0034387	GO:0003824	0.983	mf	catalytic activity
FBgn0034387	GO:0003674	0.983	mf	molecular_function
AAEL010151	GO:0003824	0.983	mf	catalytic activity
AAEL010151	GO:0003674	0.983	mf	molecular_function
AGAP000088	GO:0003824	0.983	mf	catalytic activity
AGAP000088	GO:0003674	0.983	mf	molecular_function
CPIJ003376	GO:0003824	0.983	mf	catalytic activity
CPIJ003376	GO:0003674	0.983	mf	molecular_function
CPIJ010548	GO:0003824	0.983	mf	catalytic activity
CPIJ010548	GO:0003674	0.983	mf	molecular_function
CPIJ010538	GO:0003824	0.983	mf	catalytic activity
CPIJ010538	GO:0003674	0.983	mf	molecular_function
CPIJ016856	GO:0003824	0.983	mf	catalytic activity
CPIJ016856	GO:0003674	0.983	mf	molecular_function
FBgn0034053	GO:0003824	0.983	mf	catalytic activity
FBgn0034053	GO:0003674	0.983	mf	molecular_function
AGAP012957	GO:0016491	0.982	mf	oxidoreductase activity
CPIJ009477	GO:0016491	0.982	mf	oxidoreductase activity
AAEL007795	GO:0016491	0.982	mf	oxidoreductase activity
AGAP013241	GO:0016491	0.982	mf	oxidoreductase activity
AAEL007807	GO:0016491	0.982	mf	oxidoreductase activity
CPIJ009476	GO:0016491	0.982	mf	oxidoreductase activity
CPIJ005900	GO:0008150	0.982	bp	biological_process
CPIJ016854	GO:0008150	0.982	bp	biological_process
CPIJ010536	GO:0008150	0.982	bp	biological_process
CPIJ005952	GO:0008150	0.982	bp	biological_process
AAEL007024	GO:0008150	0.982	bp	biological_process
CPIJ007091	GO:0008150	0.982	bp	biological_process
AAEL012266	GO:0008150	0.982	bp	biological_process
CPIJ010545	GO:0008150	0.982	bp	biological_process
CPIJ005956	GO:0008150	0.982	bp	biological_process
AAEL014609	GO:0008150	0.982	bp	biological_process
AAEL009122	GO:0008150	0.982	bp	biological_process
AAEL014614	GO:0008150	0.982	bp	biological_process
CPIJ007095	GO:0008150	0.982	bp	biological_process
AGAP008213	GO:0008150	0.982	bp	biological_process
CPIJ019704	GO:0008150	0.982	bp	biological_process
FBgn0038037	GO:0008150	0.982	bp	biological_process
FBgn0033065	GO:0008150	0.982	bp	biological_process
AAEL012765	GO:0008150	0.982	bp	biological_process
CPIJ019673	GO:0008150	0.982	bp	biological_process
AAEL009124	GO:0008150	0.982	bp	biological_process
CPIJ003361	GO:0008150	0.982	bp	biological_process
AAEL003748	GO:0008150	0.982	bp	biological_process
AAEL014893	GO:0008150	0.982	bp	biological_process
AAEL011761	GO:0008150	0.982	bp	biological_process
CPIJ011127	GO:0008150	0.982	bp	biological_process
CPIJ010227	GO:0008150	0.982	bp	biological_process
CPIJ016848	GO:0008150	0.982	bp	biological_process
AAEL006989	GO:0008150	0.982	bp	biological_process
AAEL003399	GO:0008150	0.982	bp	biological_process
AAEL022568	GO:0008150	0.982	bp	biological_process
AGAP002419	GO:0008150	0.982	bp	biological_process
FBgn0033980	GO:0008150	0.982	bp	biological_process
AAEL014605	GO:0008150	0.982	bp	biological_process
CPIJ010541	GO:0008150	0.982	bp	biological_process
AAEL007816	GO:0008150	0.982	bp	biological_process
AAEL001292	GO:0008150	0.982	bp	biological_process
CPIJ010858	GO:0008150	0.982	bp	biological_process
CPIJ008566	GO:0008150	0.982	bp	biological_process
CPIJ011836	GO:0008150	0.982	bp	biological_process
CPIJ001759	GO:0008150	0.982	bp	biological_process
AGAP028019	GO:0008150	0.982	bp	biological_process
AAEL002031	GO:0008150	0.982	bp	biological_process
AAEL014617	GO:0008150	0.982	bp	biological_process
AGAP008206	GO:0008150	0.982	bp	biological_process
AAEL007830	GO:0008150	0.982	bp	biological_process
FBgn0015714	GO:0008150	0.982	bp	biological_process
AAEL006827	GO:0008150	0.982	bp	biological_process
CPIJ007188	GO:0008150	0.982	bp	biological_process
FBgn0014469	GO:0008150	0.982	bp	biological_process
CPIJ016855	GO:0008150	0.982	bp	biological_process
AAEL009127	GO:0008150	0.982	bp	biological_process
CPIJ010231	GO:0008150	0.982	bp	biological_process
AGAP012294	GO:0008150	0.982	bp	biological_process
AAEL007812	GO:0008150	0.982	bp	biological_process
CPIJ006721	GO:0008150	0.982	bp	biological_process
CPIJ019395	GO:0008150	0.982	bp	biological_process
FBgn0013772	GO:0008150	0.982	bp	biological_process
AGAP009240	GO:0008150	0.982	bp	biological_process
AAEL020553	GO:0008150	0.982	bp	biological_process
CPIJ002535	GO:0008150	0.982	bp	biological_process
AAEL009656	GO:0008150	0.982	bp	biological_process
CPIJ014942	GO:0008150	0.982	bp	biological_process
CPIJ017014	GO:0008150	0.982	bp	biological_process
CPIJ002537	GO:0008150	0.982	bp	biological_process
CPIJ010539	GO:0008150	0.982	bp	biological_process
CPIJ005955	GO:0008150	0.982	bp	biological_process
AAEL006815	GO:0008150	0.982	bp	biological_process
AAEL014684	GO:0008150	0.982	bp	biological_process
AGAP008552	GO:0008150	0.982	bp	biological_process
AGAP008356	GO:0008150	0.982	bp	biological_process
AAEL014619	GO:0008150	0.982	bp	biological_process
AGAP012291	GO:0008150	0.982	bp	biological_process
CPIJ000067	GO:0008150	0.982	bp	biological_process
FBgn0025454	GO:0008150	0.982	bp	biological_process
AGAP001861	GO:0008150	0.982	bp	biological_process
FBgn0015032	GO:0008150	0.982	bp	biological_process
CPIJ015428	GO:0008150	0.982	bp	biological_process
CPIJ005953	GO:0008150	0.982	bp	biological_process
AGAP012957	GO:0008150	0.982	bp	biological_process
AGAP008212	GO:0008150	0.982	bp	biological_process
AAEL008889	GO:0008150	0.982	bp	biological_process
AGAP002206	GO:0008150	0.982	bp	biological_process
AAEL002638	GO:0008150	0.982	bp	biological_process
AAEL002085	GO:0008150	0.982	bp	biological_process
AGAP002418	GO:0008150	0.982	bp	biological_process
AGAP003608	GO:0008150	0.982	bp	biological_process
AAEL014603	GO:0008150	0.982	bp	biological_process
AAEL009125	GO:0008150	0.982	bp	biological_process
CPIJ014941	GO:0008150	0.982	bp	biological_process
AAEL009137	GO:0008150	0.982	bp	biological_process
CPIJ016850	GO:0008150	0.982	bp	biological_process
AGAP008207	GO:0008150	0.982	bp	biological_process
CPIJ010537	GO:0008150	0.982	bp	biological_process
CPIJ019586	GO:0008150	0.982	bp	biological_process
AAEL002005	GO:0008150	0.982	bp	biological_process
FBgn0039519	GO:0008150	0.982	bp	biological_process
AGAP002865	GO:0008150	0.982	bp	biological_process
CPIJ009468	GO:0008150	0.982	bp	biological_process
AAEL025214	GO:0008150	0.982	bp	biological_process
CPIJ008936	GO:0008150	0.982	bp	biological_process
AAEL009128	GO:0008150	0.982	bp	biological_process
AGAP012295	GO:0008150	0.982	bp	biological_process
AGAP009246	GO:0008150	0.982	bp	biological_process
CPIJ001758	GO:0008150	0.982	bp	biological_process
AAEL014678	GO:0008150	0.982	bp	biological_process
CPIJ010228	GO:0008150	0.982	bp	biological_process
AGAP002210	GO:0008150	0.982	bp	biological_process
AAEL028635	GO:0008150	0.982	bp	biological_process
CPIJ004410	GO:0008150	0.982	bp	biological_process
FBgn0015039	GO:0008150	0.982	bp	biological_process
CPIJ018854	GO:0008150	0.982	bp	biological_process
CPIJ017462	GO:0008150	0.982	bp	biological_process
AGAP008019	GO:0008150	0.982	bp	biological_process
CPIJ019700	GO:0008150	0.982	bp	biological_process
CPIJ010542	GO:0008150	0.982	bp	biological_process
CPIJ010230	GO:0008150	0.982	bp	biological_process
AAEL006992	GO:0008150	0.982	bp	biological_process
AGAP012292	GO:0008150	0.982	bp	biological_process
AAEL019603	GO:0008150	0.982	bp	biological_process
FBgn0011576	GO:0008150	0.982	bp	biological_process
AGAP001864	GO:0008150	0.982	bp	biological_process
CPIJ007092	GO:0008150	0.982	bp	biological_process
FBgn0033304	GO:0008150	0.982	bp	biological_process
CPIJ020229	GO:0008150	0.982	bp	biological_process
AAEL001312	GO:0008150	0.982	bp	biological_process
AAEL019504	GO:0008150	0.982	bp	biological_process
CPIJ002536	GO:0008150	0.982	bp	biological_process
AGAP012296	GO:0008150	0.982	bp	biological_process
FBgn0033775	GO:0008150	0.982	bp	biological_process
CPIJ016846	GO:0008150	0.982	bp	biological_process
CPIJ003377	GO:0008150	0.982	bp	biological_process
CPIJ010547	GO:0008150	0.982	bp	biological_process
AGAP008208	GO:0008150	0.982	bp	biological_process
CPIJ003378	GO:0008150	0.982	bp	biological_process
AGAP008209	GO:0008150	0.982	bp	biological_process
FBgn0033292	GO:0008150	0.982	bp	biological_process
CPIJ010225	GO:0008150	0.982	bp	biological_process
CPIJ007093	GO:0008150	0.982	bp	biological_process
CPIJ018943	GO:0008150	0.982	bp	biological_process
CPIJ009477	GO:0008150	0.982	bp	biological_process
CPIJ015223	GO:0008150	0.982	bp	biological_process
AAEL007795	GO:0008150	0.982	bp	biological_process
FBgn0033524	GO:0008150	0.982	bp	biological_process
AGAP006047	GO:0008150	0.982	bp	biological_process
AGAP013241	GO:0008150	0.982	bp	biological_process
AAEL017297	GO:0008150	0.982	bp	biological_process
AAEL009018	GO:0008150	0.982	bp	biological_process
CPIJ010540	GO:0008150	0.982	bp	biological_process
AAEL009138	GO:0008150	0.982	bp	biological_process
AGAP008022	GO:0008150	0.982	bp	biological_process
AAEL001807	GO:0008150	0.982	bp	biological_process
FBgn0013771	GO:0008150	0.982	bp	biological_process
AAEL025530	GO:0008150	0.982	bp	biological_process
FBgn0036806	GO:0008150	0.982	bp	biological_process
FBgn0015040	GO:0008150	0.982	bp	biological_process
FBgn0038681	GO:0008150	0.982	bp	biological_process
AAEL008018	GO:0008150	0.982	bp	biological_process
CPIJ014940	GO:0008150	0.982	bp	biological_process
AAEL013798	GO:0008150	0.982	bp	biological_process
CPIJ018944	GO:0008150	0.982	bp	biological_process
CPIJ010229	GO:0008150	0.982	bp	biological_process
FBgn0034387	GO:0008150	0.982	bp	biological_process
AAEL010151	GO:0008150	0.982	bp	biological_process
FBgn0033978	GO:0008150	0.982	bp	biological_process
CPIJ009085	GO:0008150	0.982	bp	biological_process
AAEL008638	GO:0008150	0.982	bp	biological_process
AAEL006784	GO:0008150	0.982	bp	biological_process
FBgn0015034	GO:0008150	0.982	bp	biological_process
CPIJ010075	GO:0008150	0.982	bp	biological_process
AAEL007807	GO:0008150	0.982	bp	biological_process
AAEL009591	GO:0008150	0.982	bp	biological_process
AGAP008214	GO:0008150	0.982	bp	biological_process
FBgn0015038	GO:0008150	0.982	bp	biological_process
CPIJ011129	GO:0008150	0.982	bp	biological_process
CPIJ001757	GO:0008150	0.982	bp	biological_process
CPIJ009478	GO:0008150	0.982	bp	biological_process
AAEL014610	GO:0008150	0.982	bp	biological_process
AGAP002868	GO:0008150	0.982	bp	biological_process
CPIJ010543	GO:0008150	0.982	bp	biological_process
AGAP000088	GO:0008150	0.982	bp	biological_process
AAEL007798	GO:0008150	0.982	bp	biological_process
CPIJ001886	GO:0008150	0.982	bp	biological_process
CPIJ008937	GO:0008150	0.982	bp	biological_process
AGAP008358	GO:0008150	0.982	bp	biological_process
AGAP013224	GO:0008150	0.982	bp	biological_process
AAEL008017	GO:0008150	0.982	bp	biological_process
AAEL001960	GO:0008150	0.982	bp	biological_process
CPIJ004411	GO:0008150	0.982	bp	biological_process
CPIJ010175	GO:0008150	0.982	bp	biological_process
AGAP000192	GO:0008150	0.982	bp	biological_process
FBgn0015035	GO:0008150	0.982	bp	biological_process
CPIJ005332	GO:0008150	0.982	bp	biological_process
CPIJ007089	GO:0008150	0.982	bp	biological_process
CPIJ017351	GO:0008150	0.982	bp	biological_process
CPIJ009476	GO:0008150	0.982	bp	biological_process
AGAP002866	GO:0008150	0.982	bp	biological_process
CPIJ019587	GO:0008150	0.982	bp	biological_process
CPIJ010544	GO:0008150	0.982	bp	biological_process
CPIJ003389	GO:0008150	0.982	bp	biological_process
AAEL006805	GO:0008150	0.982	bp	biological_process
AAEL003380	GO:0008150	0.982	bp	biological_process
CPIJ016852	GO:0008150	0.982	bp	biological_process
AAEL006795	GO:0008150	0.982	bp	biological_process
FBgn0030615	GO:0008150	0.982	bp	biological_process
AGAP000194	GO:0008150	0.982	bp	biological_process
CPIJ019751	GO:0008150	0.982	bp	biological_process
CPIJ003376	GO:0008150	0.982	bp	biological_process
AAEL014615	GO:0008150	0.982	bp	biological_process
AAEL007010	GO:0008150	0.982	bp	biological_process
CPIJ010546	GO:0008150	0.982	bp	biological_process
CPIJ010548	GO:0008150	0.982	bp	biological_process
AGAP002869	GO:0008150	0.982	bp	biological_process
AAEL009121	GO:0008150	0.982	bp	biological_process
AGAP010414	GO:0008150	0.982	bp	biological_process
AAEL017366	GO:0008150	0.982	bp	biological_process
AGAP013490	GO:0008150	0.982	bp	biological_process
CPIJ007090	GO:0008150	0.982	bp	biological_process
FBgn0033302	GO:0008150	0.982	bp	biological_process
AAEL001320	GO:0008150	0.982	bp	biological_process
FBgn0288232	GO:0008150	0.982	bp	biological_process
AGAP008020	GO:0008150	0.982	bp	biological_process
AGAP005774	GO:0008150	0.982	bp	biological_process
AAEL010158	GO:0008150	0.982	bp	biological_process
CPIJ003082	GO:0008150	0.982	bp	biological_process
AAEL002633	GO:0008150	0.982	bp	biological_process
AGAP000193	GO:0008150	0.982	bp	biological_process
AAEL009117	GO:0008150	0.982	bp	biological_process
FBgn0000473	GO:0008150	0.982	bp	biological_process
AGAP002867	GO:0008150	0.982	bp	biological_process
CPIJ010538	GO:0008150	0.982	bp	biological_process
FBgn0038680	GO:0008150	0.982	bp	biological_process
AAEL009126	GO:0008150	0.982	bp	biological_process
AAEL009133	GO:0008150	0.982	bp	biological_process
CPIJ015681	GO:0008150	0.982	bp	biological_process
CPIJ016856	GO:0008150	0.982	bp	biological_process
AAEL006984	GO:0008150	0.982	bp	biological_process
FBgn0034053	GO:0008150	0.982	bp	biological_process
CPIJ019702	GO:0008150	0.982	bp	biological_process
CPIJ003375	GO:0008150	0.982	bp	biological_process
CPIJ002538	GO:0008150	0.982	bp	biological_process
AGAP013305	GO:0008150	0.982	bp	biological_process
CPIJ005900	GO:0003674	0.981	mf	molecular_function
CPIJ010536	GO:0003824	0.981	mf	catalytic activity
CPIJ010536	GO:0003674	0.981	mf	molecular_function
AAEL007024	GO:0003824	0.981	mf	catalytic activity
AAEL007024	GO:0003674	0.981	mf	molecular_function
AAEL014614	GO:0003824	0.981	mf	catalytic activity
AAEL014614	GO:0003674	0.981	mf	molecular_function
AAEL009124	GO:0003824	0.981	mf	catalytic activity
AAEL009124	GO:0003674	0.981	mf	molecular_function
CPIJ016848	GO:0003824	0.981	mf	catalytic activity
CPIJ016848	GO:0003674	0.981	mf	molecular_function
AAEL014605	GO:0003824	0.981	mf	catalytic activity
AAEL014605	GO:0003674	0.981	mf	molecular_function
CPIJ010541	GO:0003824	0.981	mf	catalytic activity
CPIJ010541	GO:0003674	0.981	mf	molecular_function
CPIJ011836	GO:0003824	0.981	mf	catalytic activity
CPIJ011836	GO:0003674	0.981	mf	molecular_function
FBgn0015714	GO:0003824	0.981	mf	catalytic activity
FBgn0015714	GO:0003674	0.981	mf	molecular_function
AAEL006827	GO:0016491	0.981	mf	oxidoreductase activity
CPIJ016855	GO:0003824	0.981	mf	catalytic activity
CPIJ016855	GO:0003674	0.981	mf	molecular_function
AGAP012294	GO:0003824	0.981	mf	catalytic activity
AGAP012294	GO:0003674	0.981	mf	molecular_function
AGAP012291	GO:0003824	0.981	mf	catalytic activity
AGAP012291	GO:0003674	0.981	mf	molecular_function
FBgn0025454	GO:0003824	0.981	mf	catalytic activity
FBgn0025454	GO:0003674	0.981	mf	molecular_function
AGAP008212	GO:0003824	0.981	mf	catalytic activity
AGAP008212	GO:0003674	0.981	mf	molecular_function
AAEL002638	GO:0003824	0.981	mf	catalytic activity
AAEL002638	GO:0003674	0.981	mf	molecular_function
AGAP002418	GO:0016491	0.981	mf	oxidoreductase activity
AAEL014603	GO:0003824	0.981	mf	catalytic activity
AAEL014603	GO:0003674	0.981	mf	molecular_function
FBgn0039519	GO:0003824	0.981	mf	catalytic activity
FBgn0039519	GO:0003674	0.981	mf	molecular_function
AGAP012292	GO:0003824	0.981	mf	catalytic activity
AGAP012292	GO:0003674	0.981	mf	molecular_function
CPIJ007092	GO:0003824	0.981	mf	catalytic activity
CPIJ007092	GO:0003674	0.981	mf	molecular_function
FBgn0033304	GO:0003824	0.981	mf	catalytic activity
FBgn0033304	GO:0003674	0.981	mf	molecular_function
AGAP012296	GO:0003824	0.981	mf	catalytic activity
AGAP012296	GO:0003674	0.981	mf	molecular_function
CPIJ007093	GO:0003824	0.981	mf	catalytic activity
CPIJ007093	GO:0003674	0.981	mf	molecular_function
FBgn0034387	GO:0016491	0.981	mf	oxidoreductase activity
FBgn0033978	GO:0003824	0.981	mf	catalytic activity
FBgn0033978	GO:0003674	0.981	mf	molecular_function
AAEL006784	GO:0003824	0.981	mf	catalytic activity
AAEL006784	GO:0003674	0.981	mf	molecular_function
AAEL014610	GO:0003824	0.981	mf	catalytic activity
AAEL014610	GO:0003674	0.981	mf	molecular_function
CPIJ010543	GO:0003824	0.981	mf	catalytic activity
CPIJ010543	GO:0003674	0.981	mf	molecular_function
CPIJ005332	GO:0003824	0.981	mf	catalytic activity
CPIJ005332	GO:0003674	0.981	mf	molecular_function
CPIJ010544	GO:0003824	0.981	mf	catalytic activity
CPIJ010544	GO:0003674	0.981	mf	molecular_function
AAEL006795	GO:0003824	0.981	mf	catalytic activity
AAEL006795	GO:0003674	0.981	mf	molecular_function
AAEL007010	GO:0003824	0.981	mf	catalytic activity
AAEL007010	GO:0003674	0.981	mf	molecular_function
CPIJ010546	GO:0003824	0.981	mf	catalytic activity
CPIJ010546	GO:0003674	0.981	mf	molecular_function
AGAP013490	GO:0003824	0.981	mf	catalytic activity
AGAP013490	GO:0003674	0.981	mf	molecular_function
AAEL010158	GO:0003824	0.981	mf	catalytic activity
AAEL010158	GO:0003674	0.981	mf	molecular_function
CPIJ003082	GO:0003824	0.981	mf	catalytic activity
CPIJ003082	GO:0003674	0.981	mf	molecular_function
FBgn0000473	GO:0003824	0.981	mf	catalytic activity
FBgn0000473	GO:0003674	0.981	mf	molecular_function
FBgn0038680	GO:0003824	0.981	mf	catalytic activity
FBgn0038680	GO:0003674	0.981	mf	molecular_function
AAEL009126	GO:0003824	0.981	mf	catalytic activity
AAEL009126	GO:0003674	0.981	mf	molecular_function
CPIJ019702	GO:0003824	0.981	mf	catalytic activity
CPIJ019702	GO:0003674	0.981	mf	molecular_function
CPIJ010227	GO:0016491	0.98	mf	oxidoreductase activity
CPIJ007188	GO:0016491	0.98	mf	oxidoreductase activity
CPIJ014942	GO:0016491	0.98	mf	oxidoreductase activity
CPIJ014941	GO:0016491	0.98	mf	oxidoreductase activity
CPIJ014941	GO:0003824	0.98	mf	catalytic activity
CPIJ014941	GO:0003674	0.98	mf	molecular_function
AGAP008019	GO:0016491	0.98	mf	oxidoreductase activity
CPIJ010230	GO:0016491	0.98	mf	oxidoreductase activity
CPIJ010225	GO:0016491	0.98	mf	oxidoreductase activity
FBgn0033524	GO:0016491	0.98	mf	oxidoreductase activity
FBgn0038681	GO:0016491	0.98	mf	oxidoreductase activity
AAEL001960	GO:0016491	0.98	mf	oxidoreductase activity
AAEL001960	GO:0003824	0.98	mf	catalytic activity
AAEL001960	GO:0003674	0.98	mf	molecular_function
AGAP005774	GO:0016491	0.98	mf	oxidoreductase activity
FBgn0038680	GO:0016491	0.98	mf	oxidoreductase activity
FBgn0038037	GO:0003824	0.979	mf	catalytic activity
FBgn0038037	GO:0003674	0.979	mf	molecular_function
FBgn0033980	GO:0003824	0.979	mf	catalytic activity
FBgn0033980	GO:0003674	0.979	mf	molecular_function
FBgn0014469	GO:0016491	0.979	mf	oxidoreductase activity
CPIJ010539	GO:0003824	0.979	mf	catalytic activity
CPIJ010539	GO:0003674	0.979	mf	molecular_function
CPIJ014941	GO:0004497	0.979	mf	monooxygenase activity
AAEL009137	GO:0003824	0.979	mf	catalytic activity
AAEL009137	GO:0003674	0.979	mf	molecular_function
CPIJ010537	GO:0003824	0.979	mf	catalytic activity
CPIJ010537	GO:0003674	0.979	mf	molecular_function
AAEL028635	GO:0003824	0.979	mf	catalytic activity
AAEL028635	GO:0003674	0.979	mf	molecular_function
FBgn0033775	GO:0003824	0.979	mf	catalytic activity
FBgn0033775	GO:0003674	0.979	mf	molecular_function
FBgn0013771	GO:0003824	0.979	mf	catalytic activity
FBgn0013771	GO:0003674	0.979	mf	molecular_function
CPIJ016854	GO:0003674	0.978	mf	molecular_function
CPIJ005952	GO:0003674	0.978	mf	molecular_function
CPIJ010545	GO:0003674	0.978	mf	molecular_function
CPIJ005956	GO:0003674	0.978	mf	molecular_function
AAEL014609	GO:0003674	0.978	mf	molecular_function
AAEL009122	GO:0003674	0.978	mf	molecular_function
AGAP008213	GO:0003674	0.978	mf	molecular_function
CPIJ019704	GO:0003674	0.978	mf	molecular_function
FBgn0033065	GO:0003674	0.978	mf	molecular_function
CPIJ019673	GO:0003674	0.978	mf	molecular_function
CPIJ003361	GO:0003674	0.978	mf	molecular_function
AAEL003748	GO:0003674	0.978	mf	molecular_function
AAEL014893	GO:0003674	0.978	mf	molecular_function
AAEL006989	GO:0003674	0.978	mf	molecular_function
AAEL022568	GO:0003674	0.978	mf	molecular_function
AAEL001292	GO:0003674	0.978	mf	molecular_function
CPIJ008566	GO:0003674	0.978	mf	molecular_function
CPIJ001759	GO:0003674	0.978	mf	molecular_function
AAEL014617	GO:0003674	0.978	mf	molecular_function
AAEL009127	GO:0003674	0.978	mf	molecular_function
FBgn0013772	GO:0003674	0.978	mf	molecular_function
CPIJ002535	GO:0003674	0.978	mf	molecular_function
AAEL009656	GO:0003674	0.978	mf	molecular_function
CPIJ017014	GO:0003674	0.978	mf	molecular_function
CPIJ002537	GO:0003674	0.978	mf	molecular_function
CPIJ005955	GO:0003674	0.978	mf	molecular_function
AAEL014684	GO:0003674	0.978	mf	molecular_function
AAEL014619	GO:0003674	0.978	mf	molecular_function
CPIJ015428	GO:0003674	0.978	mf	molecular_function
CPIJ005953	GO:0003674	0.978	mf	molecular_function
AAEL008889	GO:0003674	0.978	mf	molecular_function
AGAP003608	GO:0003674	0.978	mf	molecular_function
AAEL009125	GO:0003674	0.978	mf	molecular_function
CPIJ016850	GO:0003674	0.978	mf	molecular_function
AGAP008207	GO:0003674	0.978	mf	molecular_function
CPIJ019586	GO:0003674	0.978	mf	molecular_function
AGAP002865	GO:0003674	0.978	mf	molecular_function
AAEL009128	GO:0003674	0.978	mf	molecular_function
AGAP012295	GO:0003674	0.978	mf	molecular_function
AAEL014678	GO:0003674	0.978	mf	molecular_function
CPIJ004410	GO:0003674	0.978	mf	molecular_function
FBgn0015039	GO:0003674	0.978	mf	molecular_function
CPIJ017462	GO:0003674	0.978	mf	molecular_function
CPIJ019700	GO:0003674	0.978	mf	molecular_function
AAEL006992	GO:0003674	0.978	mf	molecular_function
AAEL019603	GO:0003674	0.978	mf	molecular_function
AAEL001312	GO:0003674	0.978	mf	molecular_function
AAEL019504	GO:0003674	0.978	mf	molecular_function
CPIJ002536	GO:0003674	0.978	mf	molecular_function
CPIJ016846	GO:0003674	0.978	mf	molecular_function
CPIJ003377	GO:0003674	0.978	mf	molecular_function
AGAP008208	GO:0003674	0.978	mf	molecular_function
CPIJ003378	GO:0003674	0.978	mf	molecular_function
AGAP008209	GO:0003674	0.978	mf	molecular_function
CPIJ015223	GO:0003674	0.978	mf	molecular_function
AAEL017297	GO:0003674	0.978	mf	molecular_function
AAEL009018	GO:0003674	0.978	mf	molecular_function
CPIJ010540	GO:0003674	0.978	mf	molecular_function
AAEL009138	GO:0003674	0.978	mf	molecular_function
AAEL001807	GO:0003674	0.978	mf	molecular_function
AAEL025530	GO:0003674	0.978	mf	molecular_function
FBgn0015040	GO:0003674	0.978	mf	molecular_function
CPIJ009085	GO:0003674	0.978	mf	molecular_function
FBgn0015034	GO:0016491	0.978	mf	oxidoreductase activity
AAEL009591	GO:0003674	0.978	mf	molecular_function
AGAP008214	GO:0003674	0.978	mf	molecular_function
FBgn0015038	GO:0003674	0.978	mf	molecular_function
CPIJ011129	GO:0003674	0.978	mf	molecular_function
AGAP002868	GO:0003674	0.978	mf	molecular_function
AGAP013224	GO:0003674	0.978	mf	molecular_function
CPIJ004411	GO:0003674	0.978	mf	molecular_function
CPIJ010175	GO:0003674	0.978	mf	molecular_function
CPIJ007089	GO:0003674	0.978	mf	molecular_function
AGAP002866	GO:0003674	0.978	mf	molecular_function
CPIJ019587	GO:0003674	0.978	mf	molecular_function
CPIJ003389	GO:0003674	0.978	mf	molecular_function
AAEL006805	GO:0003674	0.978	mf	molecular_function
CPIJ016852	GO:0003674	0.978	mf	molecular_function
CPIJ019751	GO:0003674	0.978	mf	molecular_function
AAEL014615	GO:0003674	0.978	mf	molecular_function
AGAP002869	GO:0003674	0.978	mf	molecular_function
AAEL009121	GO:0003674	0.978	mf	molecular_function
AAEL017366	GO:0003674	0.978	mf	molecular_function
CPIJ007090	GO:0003674	0.978	mf	molecular_function
FBgn0033302	GO:0003674	0.978	mf	molecular_function
AAEL001320	GO:0003674	0.978	mf	molecular_function
FBgn0288232	GO:0003674	0.978	mf	molecular_function
AAEL002633	GO:0003674	0.978	mf	molecular_function
AAEL009117	GO:0003674	0.978	mf	molecular_function
AGAP002867	GO:0003674	0.978	mf	molecular_function
AAEL009133	GO:0003674	0.978	mf	molecular_function
CPIJ015681	GO:0003674	0.978	mf	molecular_function
AAEL006984	GO:0003674	0.978	mf	molecular_function
CPIJ003375	GO:0003674	0.978	mf	molecular_function
CPIJ002538	GO:0003674	0.978	mf	molecular_function
CPIJ005956	GO:0005622	0.978	cc	intracellular
FBgn0014469	GO:0005622	0.978	cc	intracellular
FBgn0033775	GO:0005622	0.978	cc	intracellular
AAEL009018	GO:0005622	0.978	cc	intracellular
CPIJ005952	GO:0003824	0.977	mf	catalytic activity
CPIJ007091	GO:0016491	0.977	mf	oxidoreductase activity
CPIJ010545	GO:0003824	0.977	mf	catalytic activity
CPIJ005956	GO:0003824	0.977	mf	catalytic activity
AAEL014609	GO:0003824	0.977	mf	catalytic activity
AAEL009122	GO:0003824	0.977	mf	catalytic activity
CPIJ007095	GO:0016491	0.977	mf	oxidoreductase activity
AGAP008213	GO:0003824	0.977	mf	catalytic activity
CPIJ019704	GO:0003824	0.977	mf	catalytic activity
FBgn0033065	GO:0003824	0.977	mf	catalytic activity
CPIJ003361	GO:0003824	0.977	mf	catalytic activity
AAEL003748	GO:0003824	0.977	mf	catalytic activity
AAEL014893	GO:0003824	0.977	mf	catalytic activity
AAEL006989	GO:0003824	0.977	mf	catalytic activity
AAEL022568	GO:0003824	0.977	mf	catalytic activity
AAEL022568	GO:0016491	0.977	mf	oxidoreductase activity
AAEL001292	GO:0003824	0.977	mf	catalytic activity
CPIJ001759	GO:0003824	0.977	mf	catalytic activity
AAEL014617	GO:0003824	0.977	mf	catalytic activity
AAEL009127	GO:0003824	0.977	mf	catalytic activity
AAEL007812	GO:0016491	0.977	mf	oxidoreductase activity
FBgn0013772	GO:0003824	0.977	mf	catalytic activity
CPIJ002535	GO:0003824	0.977	mf	catalytic activity
AAEL009656	GO:0003824	0.977	mf	catalytic activity
CPIJ002537	GO:0003824	0.977	mf	catalytic activity
CPIJ005955	GO:0003824	0.977	mf	catalytic activity
AAEL014684	GO:0003824	0.977	mf	catalytic activity
AAEL014619	GO:0003824	0.977	mf	catalytic activity
AAEL008889	GO:0003824	0.977	mf	catalytic activity
AGAP003608	GO:0003824	0.977	mf	catalytic activity
AAEL009125	GO:0003824	0.977	mf	catalytic activity
CPIJ016850	GO:0003824	0.977	mf	catalytic activity
AGAP008207	GO:0003824	0.977	mf	catalytic activity
AGAP002865	GO:0003824	0.977	mf	catalytic activity
AAEL009128	GO:0003824	0.977	mf	catalytic activity
AGAP012295	GO:0003824	0.977	mf	catalytic activity
AGAP009246	GO:0016491	0.977	mf	oxidoreductase activity
CPIJ001758	GO:0016491	0.977	mf	oxidoreductase activity
AAEL014678	GO:0003824	0.977	mf	catalytic activity
AGAP002210	GO:0016491	0.977	mf	oxidoreductase activity
FBgn0015039	GO:0003824	0.977	mf	catalytic activity
CPIJ017462	GO:0003824	0.977	mf	catalytic activity
CPIJ019700	GO:0003824	0.977	mf	catalytic activity
AAEL006992	GO:0003824	0.977	mf	catalytic activity
AAEL019603	GO:0003824	0.977	mf	catalytic activity
FBgn0011576	GO:0016491	0.977	mf	oxidoreductase activity
CPIJ007092	GO:0016491	0.977	mf	oxidoreductase activity
AAEL001312	GO:0003824	0.977	mf	catalytic activity
AAEL019504	GO:0003824	0.977	mf	catalytic activity
CPIJ002536	GO:0003824	0.977	mf	catalytic activity
CPIJ016846	GO:0003824	0.977	mf	catalytic activity
CPIJ003377	GO:0003824	0.977	mf	catalytic activity
AGAP008208	GO:0003824	0.977	mf	catalytic activity
CPIJ003378	GO:0003824	0.977	mf	catalytic activity
AGAP008209	GO:0003824	0.977	mf	catalytic activity
CPIJ007093	GO:0016491	0.977	mf	oxidoreductase activity
CPIJ015223	GO:0003824	0.977	mf	catalytic activity
AGAP006047	GO:0016491	0.977	mf	oxidoreductase activity
AAEL017297	GO:0003824	0.977	mf	catalytic activity
CPIJ010540	GO:0003824	0.977	mf	catalytic activity
AAEL009138	GO:0003824	0.977	mf	catalytic activity
AAEL001807	GO:0003824	0.977	mf	catalytic activity
AAEL025530	GO:0003824	0.977	mf	catalytic activity
FBgn0015040	GO:0003824	0.977	mf	catalytic activity
CPIJ009085	GO:0003824	0.977	mf	catalytic activity
AGAP008214	GO:0003824	0.977	mf	catalytic activity
FBgn0015038	GO:0003824	0.977	mf	catalytic activity
CPIJ001757	GO:0016491	0.977	mf	oxidoreductase activity
AGAP002868	GO:0003824	0.977	mf	catalytic activity
AGAP008358	GO:0016491	0.977	mf	oxidoreductase activity
AGAP013224	GO:0003824	0.977	mf	catalytic activity
CPIJ010175	GO:0003824	0.977	mf	catalytic activity
CPIJ007089	GO:0016491	0.977	mf	oxidoreductase activity
CPIJ007089	GO:0003824	0.977	mf	catalytic activity
CPIJ003389	GO:0003824	0.977	mf	catalytic activity
AAEL006805	GO:0003824	0.977	mf	catalytic activity
CPIJ016852	GO:0003824	0.977	mf	catalytic activity
FBgn0030615	GO:0016491	0.977	mf	oxidoreductase activity
AAEL014615	GO:0003824	0.977	mf	catalytic activity
AGAP002869	GO:0003824	0.977	mf	catalytic activity
AAEL017366	GO:0003824	0.977	mf	catalytic activity
CPIJ007090	GO:0003824	0.977	mf	catalytic activity
FBgn0033302	GO:0003824	0.977	mf	catalytic activity
AAEL001320	GO:0003824	0.977	mf	catalytic activity
FBgn0288232	GO:0003824	0.977	mf	catalytic activity
AAEL002633	GO:0003824	0.977	mf	catalytic activity
AAEL009117	GO:0003824	0.977	mf	catalytic activity
AGAP002867	GO:0003824	0.977	mf	catalytic activity
AAEL009133	GO:0003824	0.977	mf	catalytic activity
CPIJ015681	GO:0003824	0.977	mf	catalytic activity
AAEL006984	GO:0003824	0.977	mf	catalytic activity
CPIJ003375	GO:0003824	0.977	mf	catalytic activity
CPIJ002538	GO:0003824	0.977	mf	catalytic activity
CPIJ005952	GO:0005622	0.977	cc	intracellular
CPIJ019673	GO:0003824	0.976	mf	catalytic activity
CPIJ014942	GO:0004497	0.976	mf	monooxygenase activity
CPIJ017014	GO:0003824	0.976	mf	catalytic activity
CPIJ011129	GO:0003824	0.976	mf	catalytic activity
CPIJ019751	GO:0003824	0.976	mf	catalytic activity
AAEL009121	GO:0003824	0.976	mf	catalytic activity
CPIJ011836	GO:0005622	0.976	cc	intracellular
AAEL012266	GO:0016491	0.975	mf	oxidoreductase activity
AAEL012765	GO:0016491	0.975	mf	oxidoreductase activity
CPIJ019673	GO:0016491	0.975	mf	oxidoreductase activity
CPIJ011127	GO:0016491	0.975	mf	oxidoreductase activity
AAEL006989	GO:0016491	0.975	mf	oxidoreductase activity
AAEL003399	GO:0016491	0.975	mf	oxidoreductase activity
AGAP002419	GO:0016491	0.975	mf	oxidoreductase activity
AAEL007816	GO:0016491	0.975	mf	oxidoreductase activity
AGAP028019	GO:0016491	0.975	mf	oxidoreductase activity
CPIJ006721	GO:0016491	0.975	mf	oxidoreductase activity
AAEL020553	GO:0016491	0.975	mf	oxidoreductase activity
CPIJ017014	GO:0016491	0.975	mf	oxidoreductase activity
AGAP008356	GO:0016491	0.975	mf	oxidoreductase activity
AGAP001861	GO:0016491	0.975	mf	oxidoreductase activity
AAEL002085	GO:0016491	0.975	mf	oxidoreductase activity
AGAP003608	GO:0016491	0.975	mf	oxidoreductase activity
CPIJ009468	GO:0016491	0.975	mf	oxidoreductase activity
CPIJ020229	GO:0016491	0.975	mf	oxidoreductase activity
CPIJ018943	GO:0016491	0.975	mf	oxidoreductase activity
CPIJ014940	GO:0016491	0.975	mf	oxidoreductase activity
AAEL013798	GO:0016491	0.975	mf	oxidoreductase activity
CPIJ018944	GO:0016491	0.975	mf	oxidoreductase activity
CPIJ010075	GO:0016491	0.975	mf	oxidoreductase activity
CPIJ009478	GO:0016491	0.975	mf	oxidoreductase activity
AGAP000088	GO:0016491	0.975	mf	oxidoreductase activity
AAEL007798	GO:0016491	0.975	mf	oxidoreductase activity
AGAP000192	GO:0016491	0.975	mf	oxidoreductase activity
FBgn0015035	GO:0016491	0.975	mf	oxidoreductase activity
CPIJ019751	GO:0016491	0.975	mf	oxidoreductase activity
AGAP010414	GO:0016491	0.975	mf	oxidoreductase activity
AGAP013490	GO:0016491	0.975	mf	oxidoreductase activity
CPIJ007090	GO:0016491	0.975	mf	oxidoreductase activity
AGAP000193	GO:0016491	0.975	mf	oxidoreductase activity
FBgn0034053	GO:0016491	0.975	mf	oxidoreductase activity
CPIJ014940	GO:0004497	0.974	mf	monooxygenase activity
CPIJ005900	GO:0005622	0.974	cc	intracellular
AAEL009122	GO:0005622	0.974	cc	intracellular
AAEL014893	GO:0005622	0.974	cc	intracellular
AGAP008206	GO:0005622	0.974	cc	intracellular
CPIJ005953	GO:0005622	0.974	cc	intracellular
CPIJ017462	GO:0005622	0.974	cc	intracellular
AGAP008209	GO:0005622	0.974	cc	intracellular
FBgn0033292	GO:0005622	0.974	cc	intracellular
AAEL010151	GO:0005622	0.974	cc	intracellular
FBgn0015038	GO:0005622	0.974	cc	intracellular
AGAP002868	GO:0005622	0.974	cc	intracellular
AAEL010158	GO:0005622	0.974	cc	intracellular
AAEL009133	GO:0005622	0.974	cc	intracellular
CPIJ016856	GO:0005622	0.974	cc	intracellular
AAEL007024	GO:0016491	0.973	mf	oxidoreductase activity
CPIJ011836	GO:0016491	0.973	mf	oxidoreductase activity
CPIJ002537	GO:0016491	0.973	mf	oxidoreductase activity
CPIJ003377	GO:0016491	0.973	mf	oxidoreductase activity
CPIJ015681	GO:0016491	0.973	mf	oxidoreductase activity
CPIJ019586	GO:0005622	0.973	cc	intracellular
CPIJ004410	GO:0005622	0.973	cc	intracellular
CPIJ015223	GO:0005622	0.973	cc	intracellular
CPIJ005900	GO:0016491	0.972	mf	oxidoreductase activity
CPIJ016854	GO:0016491	0.972	mf	oxidoreductase activity
CPIJ016854	GO:0003824	0.972	mf	catalytic activity
CPIJ005952	GO:0016491	0.972	mf	oxidoreductase activity
AAEL009122	GO:0016491	0.972	mf	oxidoreductase activity
AGAP008213	GO:0016491	0.972	mf	oxidoreductase activity
AAEL009124	GO:0016491	0.972	mf	oxidoreductase activity
AAEL011761	GO:0016491	0.972	mf	oxidoreductase activity
CPIJ016848	GO:0016491	0.972	mf	oxidoreductase activity
CPIJ011836	GO:0004497	0.972	mf	monooxygenase activity
CPIJ001759	GO:0016491	0.972	mf	oxidoreductase activity
AGAP008206	GO:0016491	0.972	mf	oxidoreductase activity
AAEL007830	GO:0016491	0.972	mf	oxidoreductase activity
CPIJ016855	GO:0016491	0.972	mf	oxidoreductase activity
AAEL009127	GO:0016491	0.972	mf	oxidoreductase activity
CPIJ019395	GO:0016491	0.972	mf	oxidoreductase activity
AGAP008552	GO:0016491	0.972	mf	oxidoreductase activity
FBgn0015032	GO:0016491	0.972	mf	oxidoreductase activity
AGAP008212	GO:0016491	0.972	mf	oxidoreductase activity
AAEL009125	GO:0016491	0.972	mf	oxidoreductase activity
AAEL009137	GO:0016491	0.972	mf	oxidoreductase activity
AAEL002005	GO:0016491	0.972	mf	oxidoreductase activity
AAEL025214	GO:0016491	0.972	mf	oxidoreductase activity
CPIJ008936	GO:0016491	0.972	mf	oxidoreductase activity
CPIJ018854	GO:0016491	0.972	mf	oxidoreductase activity
CPIJ017462	GO:0016491	0.972	mf	oxidoreductase activity
AAEL006992	GO:0016491	0.972	mf	oxidoreductase activity
AGAP001864	GO:0016491	0.972	mf	oxidoreductase activity
CPIJ002536	GO:0016491	0.972	mf	oxidoreductase activity
AGAP008209	GO:0016491	0.972	mf	oxidoreductase activity
AAEL017297	GO:0016491	0.972	mf	oxidoreductase activity
AAEL009018	GO:0016491	0.972	mf	oxidoreductase activity
AAEL009018	GO:0003824	0.972	mf	catalytic activity
FBgn0013771	GO:0016491	0.972	mf	oxidoreductase activity
AAEL025530	GO:0016491	0.972	mf	oxidoreductase activity
AAEL008018	GO:0016491	0.972	mf	oxidoreductase activity
CPIJ009085	GO:0016491	0.972	mf	oxidoreductase activity
CPIJ001886	GO:0016491	0.972	mf	oxidoreductase activity
CPIJ008937	GO:0016491	0.972	mf	oxidoreductase activity
AGAP013224	GO:0016491	0.972	mf	oxidoreductase activity
AAEL008017	GO:0016491	0.972	mf	oxidoreductase activity
CPIJ017351	GO:0016491	0.972	mf	oxidoreductase activity
AGAP002866	GO:0003824	0.972	mf	catalytic activity
AAEL003380	GO:0016491	0.972	mf	oxidoreductase activity
CPIJ016852	GO:0016491	0.972	mf	oxidoreductase activity
AAEL009121	GO:0016491	0.972	mf	oxidoreductase activity
FBgn0033302	GO:0016491	0.972	mf	oxidoreductase activity
AAEL010158	GO:0016491	0.972	mf	oxidoreductase activity
AAEL009117	GO:0016491	0.972	mf	oxidoreductase activity
AAEL009126	GO:0016491	0.972	mf	oxidoreductase activity
AAEL009133	GO:0016491	0.972	mf	oxidoreductase activity
CPIJ016856	GO:0016491	0.972	mf	oxidoreductase activity
CPIJ019702	GO:0016491	0.972	mf	oxidoreductase activity
CPIJ002538	GO:0016491	0.972	mf	oxidoreductase activity
AGAP013305	GO:0016491	0.972	mf	oxidoreductase activity
CPIJ005956	GO:0016491	0.971	mf	oxidoreductase activity
AAEL014893	GO:0016491	0.971	mf	oxidoreductase activity
AAEL001292	GO:0016491	0.971	mf	oxidoreductase activity
CPIJ005953	GO:0016491	0.971	mf	oxidoreductase activity
CPIJ005953	GO:0003824	0.971	mf	catalytic activity
AGAP002206	GO:0004497	0.971	mf	monooxygenase activity
AGAP002865	GO:0016491	0.971	mf	oxidoreductase activity
AAEL009128	GO:0016491	0.971	mf	oxidoreductase activity
FBgn0015039	GO:0016491	0.971	mf	oxidoreductase activity
CPIJ019700	GO:0016491	0.971	mf	oxidoreductase activity
CPIJ007092	GO:0004497	0.971	mf	monooxygenase activity
AAEL009138	GO:0016491	0.971	mf	oxidoreductase activity
AAEL001807	GO:0016491	0.971	mf	oxidoreductase activity
AAEL010151	GO:0016491	0.971	mf	oxidoreductase activity
FBgn0015038	GO:0016491	0.971	mf	oxidoreductase activity
AGAP002868	GO:0016491	0.971	mf	oxidoreductase activity
AGAP002866	GO:0016491	0.971	mf	oxidoreductase activity
AAEL007010	GO:0016491	0.971	mf	oxidoreductase activity
AAEL001320	GO:0016491	0.971	mf	oxidoreductase activity
AGAP002867	GO:0016491	0.971	mf	oxidoreductase activity
AAEL006984	GO:0016491	0.971	mf	oxidoreductase activity
CPIJ007095	GO:0043226	0.971	cc	organelle
FBgn0033775	GO:0043226	0.971	cc	organelle
CPIJ019704	GO:0016491	0.97	mf	oxidoreductase activity
CPIJ003361	GO:0016491	0.97	mf	oxidoreductase activity
FBgn0033980	GO:0016491	0.97	mf	oxidoreductase activity
AAEL007830	GO:0004497	0.97	mf	monooxygenase activity
FBgn0015714	GO:0016491	0.97	mf	oxidoreductase activity
CPIJ007188	GO:0004497	0.97	mf	monooxygenase activity
CPIJ002535	GO:0016491	0.97	mf	oxidoreductase activity
AAEL008889	GO:0016491	0.97	mf	oxidoreductase activity
CPIJ019586	GO:0016491	0.97	mf	oxidoreductase activity
CPIJ019586	GO:0003824	0.97	mf	catalytic activity
FBgn0039519	GO:0016491	0.97	mf	oxidoreductase activity
AGAP002210	GO:0004497	0.97	mf	monooxygenase activity
FBgn0033304	GO:0016491	0.97	mf	oxidoreductase activity
AGAP008208	GO:0016491	0.97	mf	oxidoreductase activity
CPIJ003378	GO:0016491	0.97	mf	oxidoreductase activity
CPIJ007093	GO:0004497	0.97	mf	monooxygenase activity
CPIJ015223	GO:0016491	0.97	mf	oxidoreductase activity
AGAP006047	GO:0004497	0.97	mf	monooxygenase activity
FBgn0033978	GO:0016491	0.97	mf	oxidoreductase activity
AGAP000088	GO:0004497	0.97	mf	monooxygenase activity
CPIJ007089	GO:0004497	0.97	mf	monooxygenase activity
CPIJ003389	GO:0016491	0.97	mf	oxidoreductase activity
CPIJ003376	GO:0016491	0.97	mf	oxidoreductase activity
FBgn0288232	GO:0016491	0.97	mf	oxidoreductase activity
FBgn0000473	GO:0016491	0.97	mf	oxidoreductase activity
CPIJ003375	GO:0016491	0.97	mf	oxidoreductase activity
AAEL009591	GO:0003824	0.969	mf	catalytic activity
CPIJ016854	GO:0005622	0.969	cc	intracellular
CPIJ016855	GO:0005622	0.969	cc	intracellular
AAEL009137	GO:0005622	0.969	cc	intracellular
AGAP002865	GO:0005622	0.969	cc	intracellular
AGAP002866	GO:0005622	0.969	cc	intracellular
FBgn0033302	GO:0005622	0.969	cc	intracellular
AGAP002867	GO:0005622	0.969	cc	intracellular
CPIJ010536	GO:0016491	0.968	mf	oxidoreductase activity
CPIJ007091	GO:0004497	0.968	mf	monooxygenase activity
CPIJ010545	GO:0016491	0.968	mf	oxidoreductase activity
FBgn0033065	GO:0016491	0.968	mf	oxidoreductase activity
AAEL012765	GO:0004497	0.968	mf	monooxygenase activity
AAEL003748	GO:0016491	0.968	mf	oxidoreductase activity
AAEL022568	GO:0004497	0.968	mf	monooxygenase activity
CPIJ010541	GO:0016491	0.968	mf	oxidoreductase activity
CPIJ010858	GO:0016491	0.968	mf	oxidoreductase activity
CPIJ008566	GO:0016491	0.968	mf	oxidoreductase activity
CPIJ008566	GO:0003824	0.968	mf	catalytic activity
CPIJ001759	GO:0004497	0.968	mf	monooxygenase activity
AAEL014617	GO:0016491	0.968	mf	oxidoreductase activity
FBgn0013772	GO:0016491	0.968	mf	oxidoreductase activity
AAEL009656	GO:0016491	0.968	mf	oxidoreductase activity
CPIJ005955	GO:0016491	0.968	mf	oxidoreductase activity
AAEL006815	GO:0016491	0.968	mf	oxidoreductase activity
AAEL014684	GO:0016491	0.968	mf	oxidoreductase activity
AAEL014619	GO:0016491	0.968	mf	oxidoreductase activity
AGAP012291	GO:0016491	0.968	mf	oxidoreductase activity
FBgn0025454	GO:0016491	0.968	mf	oxidoreductase activity
CPIJ015428	GO:0016491	0.968	mf	oxidoreductase activity
CPIJ015428	GO:0003824	0.968	mf	catalytic activity
AAEL002638	GO:0016491	0.968	mf	oxidoreductase activity
AGAP003608	GO:0004497	0.968	mf	monooxygenase activity
AAEL014603	GO:0016491	0.968	mf	oxidoreductase activity
CPIJ016850	GO:0016491	0.968	mf	oxidoreductase activity
AGAP008207	GO:0016491	0.968	mf	oxidoreductase activity
AGAP012295	GO:0016491	0.968	mf	oxidoreductase activity
AAEL028635	GO:0016491	0.968	mf	oxidoreductase activity
CPIJ004410	GO:0016491	0.968	mf	oxidoreductase activity
CPIJ004410	GO:0003824	0.968	mf	catalytic activity
CPIJ010542	GO:0016491	0.968	mf	oxidoreductase activity
AAEL019603	GO:0016491	0.968	mf	oxidoreductase activity
AAEL001312	GO:0016491	0.968	mf	oxidoreductase activity
AAEL019504	GO:0016491	0.968	mf	oxidoreductase activity
AGAP012296	GO:0016491	0.968	mf	oxidoreductase activity
CPIJ016846	GO:0016491	0.968	mf	oxidoreductase activity
CPIJ010547	GO:0016491	0.968	mf	oxidoreductase activity
FBgn0033292	GO:0004497	0.968	mf	monooxygenase activity
CPIJ009477	GO:0004497	0.968	mf	monooxygenase activity
CPIJ010540	GO:0016491	0.968	mf	oxidoreductase activity
FBgn0015040	GO:0016491	0.968	mf	oxidoreductase activity
AAEL006784	GO:0016491	0.968	mf	oxidoreductase activity
AAEL009591	GO:0016491	0.968	mf	oxidoreductase activity
AGAP008214	GO:0016491	0.968	mf	oxidoreductase activity
CPIJ011129	GO:0016491	0.968	mf	oxidoreductase activity
AAEL014610	GO:0016491	0.968	mf	oxidoreductase activity
CPIJ010543	GO:0016491	0.968	mf	oxidoreductase activity
AAEL007798	GO:0004497	0.968	mf	monooxygenase activity
CPIJ004411	GO:0016491	0.968	mf	oxidoreductase activity
CPIJ004411	GO:0003824	0.968	mf	catalytic activity
CPIJ010175	GO:0016491	0.968	mf	oxidoreductase activity
CPIJ005332	GO:0016491	0.968	mf	oxidoreductase activity
CPIJ019587	GO:0016491	0.968	mf	oxidoreductase activity
CPIJ019587	GO:0003824	0.968	mf	catalytic activity
CPIJ010544	GO:0016491	0.968	mf	oxidoreductase activity
AAEL006805	GO:0016491	0.968	mf	oxidoreductase activity
AAEL006795	GO:0016491	0.968	mf	oxidoreductase activity
FBgn0030615	GO:0004497	0.968	mf	monooxygenase activity
AAEL014615	GO:0016491	0.968	mf	oxidoreductase activity
CPIJ010546	GO:0016491	0.968	mf	oxidoreductase activity
AGAP002869	GO:0016491	0.968	mf	oxidoreductase activity
CPIJ007090	GO:0004497	0.968	mf	monooxygenase activity
CPIJ003082	GO:0016491	0.968	mf	oxidoreductase activity
AAEL002633	GO:0016491	0.968	mf	oxidoreductase activity
CPIJ010538	GO:0016491	0.968	mf	oxidoreductase activity
FBgn0034053	GO:0004497	0.968	mf	monooxygenase activity
AAEL014614	GO:0005622	0.968	cc	intracellular
AGAP008213	GO:0005622	0.968	cc	intracellular
FBgn0038037	GO:0005622	0.968	cc	intracellular
AAEL009124	GO:0005622	0.968	cc	intracellular
AAEL003748	GO:0005622	0.968	cc	intracellular
CPIJ016848	GO:0005622	0.968	cc	intracellular
AAEL014605	GO:0005622	0.968	cc	intracellular
AGAP012294	GO:0005622	0.968	cc	intracellular
AAEL006815	GO:0005622	0.968	cc	intracellular
AGAP012291	GO:0005622	0.968	cc	intracellular
AGAP008212	GO:0005622	0.968	cc	intracellular
AAEL002638	GO:0005622	0.968	cc	intracellular
CPIJ010537	GO:0005622	0.968	cc	intracellular
AAEL009128	GO:0005622	0.968	cc	intracellular
AGAP012295	GO:0005622	0.968	cc	intracellular
AAEL028635	GO:0005622	0.968	cc	intracellular
CPIJ019700	GO:0005622	0.968	cc	intracellular
CPIJ010542	GO:0005622	0.968	cc	intracellular
AGAP012292	GO:0005622	0.968	cc	intracellular
AAEL019504	GO:0005622	0.968	cc	intracellular
AGAP012296	GO:0005622	0.968	cc	intracellular
FBgn0033775	GO:0043227	0.968	cc	membrane-bounded organelle
CPIJ003377	GO:0005622	0.968	cc	intracellular
CPIJ010547	GO:0005622	0.968	cc	intracellular
FBgn0036806	GO:0005622	0.968	cc	intracellular
AAEL006784	GO:0005622	0.968	cc	intracellular
AAEL009591	GO:0005622	0.968	cc	intracellular
CPIJ010175	GO:0005622	0.968	cc	intracellular
AAEL006805	GO:0005622	0.968	cc	intracellular
CPIJ016852	GO:0005622	0.968	cc	intracellular
AAEL014615	GO:0005622	0.968	cc	intracellular
CPIJ010548	GO:0005622	0.968	cc	intracellular
CPIJ003082	GO:0005622	0.968	cc	intracellular
CPIJ010538	GO:0005622	0.968	cc	intracellular
AAEL009126	GO:0005622	0.968	cc	intracellular
CPIJ019702	GO:0005622	0.968	cc	intracellular
CPIJ010536	GO:0005622	0.967	cc	intracellular
CPIJ010545	GO:0005622	0.967	cc	intracellular
AAEL012765	GO:0005622	0.967	cc	intracellular
AAEL011761	GO:0005622	0.967	cc	intracellular
AAEL022568	GO:0005622	0.967	cc	intracellular
CPIJ011836	GO:0043226	0.967	cc	organelle
AAEL020553	GO:0005622	0.967	cc	intracellular
CPIJ015428	GO:0005622	0.967	cc	intracellular
AGAP002206	GO:0005622	0.967	cc	intracellular
CPIJ018854	GO:0043226	0.967	cc	organelle
CPIJ007092	GO:0005622	0.967	cc	intracellular
CPIJ019587	GO:0005622	0.967	cc	intracellular
CPIJ007095	GO:0004497	0.966	mf	monooxygenase activity
AAEL011761	GO:0004497	0.966	mf	monooxygenase activity
AAEL020553	GO:0004497	0.966	mf	monooxygenase activity
CPIJ009468	GO:0004497	0.966	mf	monooxygenase activity
FBgn0011576	GO:0004497	0.966	mf	monooxygenase activity
FBgn0033775	GO:0016491	0.966	mf	oxidoreductase activity
CPIJ018944	GO:0004497	0.966	mf	monooxygenase activity
CPIJ014940	GO:0043227	0.966	cc	membrane-bounded organelle
CPIJ014940	GO:0043226	0.966	cc	organelle
CPIJ005900	GO:0004497	0.965	mf	monooxygenase activity
CPIJ016854	GO:0004497	0.965	mf	monooxygenase activity
CPIJ005952	GO:0004497	0.965	mf	monooxygenase activity
AGAP008213	GO:0004497	0.965	mf	monooxygenase activity
CPIJ019673	GO:0004497	0.965	mf	monooxygenase activity
AAEL003399	GO:0004497	0.965	mf	monooxygenase activity
AGAP028019	GO:0004497	0.965	mf	monooxygenase activity
FBgn0014469	GO:0004497	0.965	mf	monooxygenase activity
CPIJ016855	GO:0004497	0.965	mf	monooxygenase activity
AAEL007812	GO:0004497	0.965	mf	monooxygenase activity
CPIJ017014	GO:0004497	0.965	mf	monooxygenase activity
AGAP008356	GO:0004497	0.965	mf	monooxygenase activity
AGAP012957	GO:0004497	0.965	mf	monooxygenase activity
AGAP008212	GO:0004497	0.965	mf	monooxygenase activity
AGAP002418	GO:0004497	0.965	mf	monooxygenase activity
AGAP008207	GO:0004497	0.965	mf	monooxygenase activity
CPIJ001758	GO:0004497	0.965	mf	monooxygenase activity
CPIJ019700	GO:0004497	0.965	mf	monooxygenase activity
CPIJ003377	GO:0004497	0.965	mf	monooxygenase activity
AGAP008208	GO:0004497	0.965	mf	monooxygenase activity
AGAP008209	GO:0004497	0.965	mf	monooxygenase activity
CPIJ010225	GO:0004497	0.965	mf	monooxygenase activity
AAEL007795	GO:0004497	0.965	mf	monooxygenase activity
AGAP013241	GO:0004497	0.965	mf	monooxygenase activity
FBgn0013771	GO:0004497	0.965	mf	monooxygenase activity
FBgn0015040	GO:0004497	0.965	mf	monooxygenase activity
FBgn0038681	GO:0004497	0.965	mf	monooxygenase activity
CPIJ010229	GO:0004497	0.965	mf	monooxygenase activity
FBgn0015034	GO:0004497	0.965	mf	monooxygenase activity
AAEL007807	GO:0004497	0.965	mf	monooxygenase activity
CPIJ001757	GO:0004497	0.965	mf	monooxygenase activity
AGAP002868	GO:0004497	0.965	mf	monooxygenase activity
CPIJ001886	GO:0004497	0.965	mf	monooxygenase activity
CPIJ008937	GO:0004497	0.965	mf	monooxygenase activity
AGAP008358	GO:0004497	0.965	mf	monooxygenase activity
FBgn0015035	GO:0004497	0.965	mf	monooxygenase activity
CPIJ009476	GO:0004497	0.965	mf	monooxygenase activity
CPIJ016852	GO:0004497	0.965	mf	monooxygenase activity
CPIJ019751	GO:0004497	0.965	mf	monooxygenase activity
FBgn0033302	GO:0004497	0.965	mf	monooxygenase activity
FBgn0288232	GO:0004497	0.965	mf	monooxygenase activity
CPIJ015681	GO:0004497	0.965	mf	monooxygenase activity
CPIJ010539	GO:0005622	0.965	cc	intracellular
FBgn0011576	GO:0043226	0.965	cc	organelle
CPIJ007092	GO:0043226	0.965	cc	organelle
FBgn0033292	GO:0043226	0.965	cc	organelle
FBgn0015034	GO:0043226	0.965	cc	organelle
FBgn0015035	GO:0043226	0.965	cc	organelle
CPIJ005332	GO:0005622	0.965	cc	intracellular
AAEL002085	GO:0004497	0.964	mf	monooxygenase activity
AGAP001864	GO:0004497	0.964	mf	monooxygenase activity
CPIJ018943	GO:0004497	0.964	mf	monooxygenase activity
CPIJ010075	GO:0004497	0.964	mf	monooxygenase activity
AAEL012765	GO:0043227	0.964	cc	membrane-bounded organelle
AAEL012765	GO:0043226	0.964	cc	organelle
AAEL022568	GO:0043226	0.964	cc	organelle
CPIJ011836	GO:0043227	0.964	cc	membrane-bounded organelle
FBgn0014469	GO:0043226	0.964	cc	organelle
FBgn0014469	GO:0043227	0.964	cc	membrane-bounded organelle
AAEL009127	GO:0005622	0.964	cc	intracellular
CPIJ019395	GO:0043226	0.964	cc	organelle
AAEL020553	GO:0043227	0.964	cc	membrane-bounded organelle
AAEL020553	GO:0043226	0.964	cc	organelle
CPIJ014942	GO:0043227	0.964	cc	membrane-bounded organelle
CPIJ014942	GO:0043226	0.964	cc	organelle
AGAP003608	GO:0043226	0.964	cc	organelle
AAEL009125	GO:0005622	0.964	cc	intracellular
CPIJ014941	GO:0043227	0.964	cc	membrane-bounded organelle
CPIJ014941	GO:0043226	0.964	cc	organelle
AAEL014678	GO:0005622	0.964	cc	intracellular
CPIJ018854	GO:0043227	0.964	cc	membrane-bounded organelle
CPIJ018943	GO:0043226	0.964	cc	organelle
AAEL017297	GO:0005622	0.964	cc	intracellular
AAEL009138	GO:0005622	0.964	cc	intracellular
FBgn0036806	GO:0043226	0.964	cc	organelle
AAEL008018	GO:0043226	0.964	cc	organelle
CPIJ018944	GO:0043226	0.964	cc	organelle
AAEL008017	GO:0043226	0.964	cc	organelle
AGAP000192	GO:0043226	0.964	cc	organelle
CPIJ017351	GO:0043227	0.964	cc	membrane-bounded organelle
CPIJ017351	GO:0043226	0.964	cc	organelle
AGAP000194	GO:0043226	0.964	cc	organelle
AAEL009121	GO:0005622	0.964	cc	intracellular
AGAP010414	GO:0043226	0.964	cc	organelle
AAEL009117	GO:0005622	0.964	cc	intracellular
AAEL007024	GO:0004497	0.963	mf	monooxygenase activity
CPIJ005956	GO:0004497	0.963	mf	monooxygenase activity
AAEL014609	GO:0016491	0.963	mf	oxidoreductase activity
AAEL009122	GO:0004497	0.963	mf	monooxygenase activity
AAEL014614	GO:0016491	0.963	mf	oxidoreductase activity
FBgn0038037	GO:0016491	0.963	mf	oxidoreductase activity
FBgn0033065	GO:0004497	0.963	mf	monooxygenase activity
AAEL009124	GO:0004497	0.963	mf	monooxygenase activity
AAEL014893	GO:0004497	0.963	mf	monooxygenase activity
CPIJ016848	GO:0004497	0.963	mf	monooxygenase activity
AAEL006989	GO:0004497	0.963	mf	monooxygenase activity
AAEL014605	GO:0016491	0.963	mf	oxidoreductase activity
AGAP008206	GO:0004497	0.963	mf	monooxygenase activity
FBgn0015714	GO:0004497	0.963	mf	monooxygenase activity
AAEL009127	GO:0004497	0.963	mf	monooxygenase activity
AGAP012294	GO:0016491	0.963	mf	oxidoreductase activity
FBgn0013772	GO:0004497	0.963	mf	monooxygenase activity
CPIJ002537	GO:0004497	0.963	mf	monooxygenase activity
CPIJ010539	GO:0016491	0.963	mf	oxidoreductase activity
CPIJ015428	GO:0004497	0.963	mf	monooxygenase activity
CPIJ005953	GO:0004497	0.963	mf	monooxygenase activity
AAEL009125	GO:0004497	0.963	mf	monooxygenase activity
AAEL009137	GO:0004497	0.963	mf	monooxygenase activity
CPIJ016850	GO:0004497	0.963	mf	monooxygenase activity
CPIJ010537	GO:0016491	0.963	mf	oxidoreductase activity
CPIJ019586	GO:0004497	0.963	mf	monooxygenase activity
FBgn0039519	GO:0004497	0.963	mf	monooxygenase activity
AGAP002865	GO:0004497	0.963	mf	monooxygenase activity
AAEL009128	GO:0004497	0.963	mf	monooxygenase activity
AAEL014678	GO:0004497	0.963	mf	monooxygenase activity
AAEL014678	GO:0016491	0.963	mf	oxidoreductase activity
CPIJ004410	GO:0004497	0.963	mf	monooxygenase activity
CPIJ017462	GO:0004497	0.963	mf	monooxygenase activity
AAEL006992	GO:0004497	0.963	mf	monooxygenase activity
AGAP012292	GO:0016491	0.963	mf	oxidoreductase activity
CPIJ002536	GO:0004497	0.963	mf	monooxygenase activity
FBgn0033775	GO:0004497	0.963	mf	monooxygenase activity
CPIJ016846	GO:0004497	0.963	mf	monooxygenase activity
CPIJ015223	GO:0004497	0.963	mf	monooxygenase activity
AAEL017297	GO:0004497	0.963	mf	monooxygenase activity
AAEL009018	GO:0004497	0.963	mf	monooxygenase activity
AAEL009138	GO:0004497	0.963	mf	monooxygenase activity
AAEL025530	GO:0004497	0.963	mf	monooxygenase activity
AAEL013798	GO:0004497	0.963	mf	monooxygenase activity
AAEL010151	GO:0004497	0.963	mf	monooxygenase activity
FBgn0033978	GO:0004497	0.963	mf	monooxygenase activity
CPIJ009085	GO:0004497	0.963	mf	monooxygenase activity
AGAP008214	GO:0004497	0.963	mf	monooxygenase activity
AAEL001960	GO:0004497	0.963	mf	monooxygenase activity
AGAP002866	GO:0004497	0.963	mf	monooxygenase activity
CPIJ019587	GO:0004497	0.963	mf	monooxygenase activity
AGAP000194	GO:0016491	0.963	mf	oxidoreductase activity
CPIJ010548	GO:0016491	0.963	mf	oxidoreductase activity
AAEL009121	GO:0004497	0.963	mf	monooxygenase activity
AAEL017366	GO:0016491	0.963	mf	oxidoreductase activity
AAEL009117	GO:0004497	0.963	mf	monooxygenase activity
AGAP002867	GO:0004497	0.963	mf	monooxygenase activity
AAEL009126	GO:0004497	0.963	mf	monooxygenase activity
AAEL009133	GO:0004497	0.963	mf	monooxygenase activity
CPIJ016856	GO:0004497	0.963	mf	monooxygenase activity
CPIJ019702	GO:0004497	0.963	mf	monooxygenase activity
CPIJ002538	GO:0004497	0.963	mf	monooxygenase activity
AAEL012266	GO:0043226	0.963	cc	organelle
CPIJ010541	GO:0005622	0.963	cc	intracellular
FBgn0015032	GO:0043226	0.963	cc	organelle
CPIJ008936	GO:0043226	0.963	cc	organelle
CPIJ007092	GO:0043227	0.963	cc	membrane-bounded organelle
FBgn0033304	GO:0005622	0.963	cc	intracellular
AAEL012266	GO:0043227	0.962	cc	membrane-bounded organelle
AAEL014609	GO:0005622	0.962	cc	intracellular
AAEL014617	GO:0005622	0.962	cc	intracellular
AGAP009240	GO:0043227	0.962	cc	membrane-bounded organelle
AGAP009240	GO:0043226	0.962	cc	organelle
AAEL014619	GO:0005622	0.962	cc	intracellular
FBgn0015032	GO:0043227	0.962	cc	membrane-bounded organelle
AAEL014603	GO:0005622	0.962	cc	intracellular
CPIJ014941	GO:0005622	0.962	cc	intracellular
CPIJ008936	GO:0043227	0.962	cc	membrane-bounded organelle
AGAP009246	GO:0043227	0.962	cc	membrane-bounded organelle
AGAP009246	GO:0043226	0.962	cc	organelle
AAEL019603	GO:0005622	0.962	cc	intracellular
FBgn0033292	GO:0043227	0.962	cc	membrane-bounded organelle
AGAP006047	GO:0043226	0.962	cc	organelle
CPIJ010540	GO:0005622	0.962	cc	intracellular
FBgn0036806	GO:0043227	0.962	cc	membrane-bounded organelle
CPIJ014940	GO:0005622	0.962	cc	intracellular
AAEL014610	GO:0005622	0.962	cc	intracellular
AAEL001960	GO:0043226	0.962	cc	organelle
FBgn0015035	GO:0043227	0.962	cc	membrane-bounded organelle
AAEL006795	GO:0005622	0.962	cc	intracellular
AAEL017366	GO:0005622	0.962	cc	intracellular
CPIJ007090	GO:0043226	0.962	cc	organelle
AAEL002633	GO:0005622	0.962	cc	intracellular
AGAP000193	GO:0043227	0.962	cc	membrane-bounded organelle
AGAP000193	GO:0043226	0.962	cc	organelle
FBgn0034053	GO:0043227	0.962	cc	membrane-bounded organelle
FBgn0034053	GO:0043226	0.962	cc	organelle
CPIJ010227	GO:0004497	0.961	mf	monooxygenase activity
AGAP002419	GO:0004497	0.961	mf	monooxygenase activity
FBgn0033980	GO:0004497	0.961	mf	monooxygenase activity
AAEL002031	GO:0004497	0.961	mf	monooxygenase activity
CPIJ010231	GO:0004497	0.961	mf	monooxygenase activity
CPIJ006721	GO:0004497	0.961	mf	monooxygenase activity
CPIJ019395	GO:0004497	0.961	mf	monooxygenase activity
AGAP009240	GO:0004497	0.961	mf	monooxygenase activity
AGAP008552	GO:0004497	0.961	mf	monooxygenase activity
AGAP001861	GO:0004497	0.961	mf	monooxygenase activity
AAEL025214	GO:0004497	0.961	mf	monooxygenase activity
CPIJ008936	GO:0004497	0.961	mf	monooxygenase activity
AGAP009246	GO:0004497	0.961	mf	monooxygenase activity
CPIJ010228	GO:0004497	0.961	mf	monooxygenase activity
FBgn0033304	GO:0004497	0.961	mf	monooxygenase activity
FBgn0036806	GO:0004497	0.961	mf	monooxygenase activity
AAEL008018	GO:0004497	0.961	mf	monooxygenase activity
AGAP013224	GO:0004497	0.961	mf	monooxygenase activity
AGAP000192	GO:0004497	0.961	mf	monooxygenase activity
CPIJ003389	GO:0004497	0.961	mf	monooxygenase activity
AAEL003380	GO:0004497	0.961	mf	monooxygenase activity
AGAP010414	GO:0004497	0.961	mf	monooxygenase activity
AGAP013490	GO:0004497	0.961	mf	monooxygenase activity
AGAP008020	GO:0004497	0.961	mf	monooxygenase activity
AGAP000193	GO:0004497	0.961	mf	monooxygenase activity
FBgn0000473	GO:0004497	0.961	mf	monooxygenase activity
FBgn0038680	GO:0004497	0.961	mf	monooxygenase activity
CPIJ003375	GO:0004497	0.961	mf	monooxygenase activity
AGAP013305	GO:0004497	0.961	mf	monooxygenase activity
CPIJ007091	GO:0043226	0.961	cc	organelle
CPIJ007095	GO:0043227	0.961	cc	membrane-bounded organelle
AAEL011761	GO:0043226	0.961	cc	organelle
CPIJ019395	GO:0043227	0.961	cc	membrane-bounded organelle
AGAP012957	GO:0043226	0.961	cc	organelle
AGAP002206	GO:0043227	0.961	cc	membrane-bounded organelle
AGAP002206	GO:0043226	0.961	cc	organelle
AGAP002418	GO:0043226	0.961	cc	organelle
CPIJ007093	GO:0043226	0.961	cc	organelle
AGAP013241	GO:0043226	0.961	cc	organelle
AAEL008018	GO:0043227	0.961	cc	membrane-bounded organelle
CPIJ018944	GO:0043227	0.961	cc	membrane-bounded organelle
AAEL008017	GO:0043227	0.961	cc	membrane-bounded organelle
CPIJ007089	GO:0043226	0.961	cc	organelle
AAEL003380	GO:0043226	0.961	cc	organelle
AGAP000194	GO:0043227	0.961	cc	membrane-bounded organelle
AAEL011761	GO:0043227	0.96	cc	membrane-bounded organelle
AAEL022568	GO:0043227	0.96	cc	membrane-bounded organelle
AGAP002419	GO:0043226	0.96	cc	organelle
AAEL007816	GO:0043226	0.96	cc	organelle
AGAP008552	GO:0043226	0.96	cc	organelle
AGAP008356	GO:0043226	0.96	cc	organelle
AGAP003608	GO:0043227	0.96	cc	membrane-bounded organelle
AGAP008207	GO:0005622	0.96	cc	intracellular
FBgn0039519	GO:0005622	0.96	cc	intracellular
CPIJ009468	GO:0043226	0.96	cc	organelle
AAEL025214	GO:0043226	0.96	cc	organelle
CPIJ001758	GO:0043226	0.96	cc	organelle
AGAP002210	GO:0043227	0.96	cc	membrane-bounded organelle
AGAP002210	GO:0043226	0.96	cc	organelle
CPIJ018943	GO:0043227	0.96	cc	membrane-bounded organelle
CPIJ001757	GO:0043226	0.96	cc	organelle
AGAP008358	GO:0043226	0.96	cc	organelle
AGAP000192	GO:0043227	0.96	cc	membrane-bounded organelle
AAEL003380	GO:0043227	0.96	cc	membrane-bounded organelle
AGAP010414	GO:0043227	0.96	cc	membrane-bounded organelle
CPIJ001759	GO:0043226	0.959	cc	organelle
AAEL006827	GO:0043226	0.959	cc	organelle
CPIJ010228	GO:0043226	0.959	cc	organelle
AGAP006047	GO:0043227	0.959	cc	membrane-bounded organelle
AGAP008022	GO:0043226	0.959	cc	organelle
AAEL013798	GO:0043226	0.959	cc	organelle
FBgn0034387	GO:0043226	0.959	cc	organelle
CPIJ010544	GO:0005622	0.959	cc	intracellular
FBgn0038680	GO:0043226	0.959	cc	organelle
AAEL012266	GO:0004497	0.958	mf	monooxygenase activity
CPIJ011127	GO:0004497	0.958	mf	monooxygenase activity
AAEL007816	GO:0004497	0.958	mf	monooxygenase activity
CPIJ010858	GO:0004497	0.958	mf	monooxygenase activity
CPIJ008566	GO:0004497	0.958	mf	monooxygenase activity
AAEL009656	GO:0004497	0.958	mf	monooxygenase activity
CPIJ005955	GO:0004497	0.958	mf	monooxygenase activity
CPIJ000067	GO:0004497	0.958	mf	monooxygenase activity
FBgn0025454	GO:0004497	0.958	mf	monooxygenase activity
FBgn0015032	GO:0004497	0.958	mf	monooxygenase activity
AAEL008889	GO:0004497	0.958	mf	monooxygenase activity
CPIJ018854	GO:0004497	0.958	mf	monooxygenase activity
AGAP008019	GO:0004497	0.958	mf	monooxygenase activity
CPIJ010230	GO:0004497	0.958	mf	monooxygenase activity
CPIJ020229	GO:0004497	0.958	mf	monooxygenase activity
CPIJ003378	GO:0004497	0.958	mf	monooxygenase activity
AGAP008022	GO:0004497	0.958	mf	monooxygenase activity
AAEL008638	GO:0004497	0.958	mf	monooxygenase activity
CPIJ009478	GO:0004497	0.958	mf	monooxygenase activity
AAEL008017	GO:0004497	0.958	mf	monooxygenase activity
CPIJ004411	GO:0004497	0.958	mf	monooxygenase activity
CPIJ017351	GO:0004497	0.958	mf	monooxygenase activity
CPIJ003376	GO:0004497	0.958	mf	monooxygenase activity
AGAP002869	GO:0004497	0.958	mf	monooxygenase activity
AGAP005774	GO:0004497	0.958	mf	monooxygenase activity
CPIJ011127	GO:0043226	0.958	cc	organelle
AGAP028019	GO:0043226	0.958	cc	organelle
AAEL007812	GO:0043226	0.958	cc	organelle
CPIJ006721	GO:0043226	0.958	cc	organelle
CPIJ014942	GO:0005622	0.958	cc	intracellular
CPIJ019586	GO:0043226	0.958	cc	organelle
CPIJ004410	GO:0043226	0.958	cc	organelle
AGAP008019	GO:0043226	0.958	cc	organelle
AAEL007795	GO:0043226	0.958	cc	organelle
FBgn0015040	GO:0005622	0.958	cc	intracellular
AAEL007807	GO:0043226	0.958	cc	organelle
CPIJ009478	GO:0043226	0.958	cc	organelle
CPIJ010543	GO:0005622	0.958	cc	intracellular
CPIJ009476	GO:0043226	0.958	cc	organelle
CPIJ010546	GO:0005622	0.958	cc	intracellular
CPIJ015681	GO:0043226	0.958	cc	organelle
CPIJ019704	GO:0004497	0.957	mf	monooxygenase activity
CPIJ003361	GO:0004497	0.957	mf	monooxygenase activity
AAEL001292	GO:0004497	0.957	mf	monooxygenase activity
CPIJ002535	GO:0004497	0.957	mf	monooxygenase activity
FBgn0015039	GO:0004497	0.957	mf	monooxygenase activity
AAEL001807	GO:0004497	0.957	mf	monooxygenase activity
FBgn0015038	GO:0004497	0.957	mf	monooxygenase activity
CPIJ011129	GO:0004497	0.957	mf	monooxygenase activity
AAEL007010	GO:0004497	0.957	mf	monooxygenase activity
AAEL001320	GO:0004497	0.957	mf	monooxygenase activity
AAEL010158	GO:0004497	0.957	mf	monooxygenase activity
AAEL006984	GO:0004497	0.957	mf	monooxygenase activity
AAEL002085	GO:0043226	0.957	cc	organelle
CPIJ010075	GO:0043226	0.957	cc	organelle
CPIJ011129	GO:0005622	0.957	cc	intracellular
FBgn0033524	GO:0004497	0.956	mf	monooxygenase activity
CPIJ005956	GO:0043226	0.956	cc	organelle
FBgn0015039	GO:0043226	0.956	cc	organelle
AGAP001864	GO:0043226	0.956	cc	organelle
CPIJ020229	GO:0043226	0.956	cc	organelle
AAEL001312	GO:0005622	0.956	cc	intracellular
CPIJ010225	GO:0043226	0.956	cc	organelle
CPIJ009477	GO:0043226	0.956	cc	organelle
FBgn0033524	GO:0005622	0.956	cc	intracellular
AAEL001807	GO:0043226	0.956	cc	organelle
FBgn0015040	GO:0043226	0.956	cc	organelle
CPIJ010229	GO:0043226	0.956	cc	organelle
FBgn0034387	GO:0043227	0.956	cc	membrane-bounded organelle
AGAP013305	GO:0043226	0.956	cc	organelle
CPIJ005900	GO:0043226	0.955	cc	organelle
CPIJ003361	GO:0005622	0.955	cc	intracellular
AGAP001861	GO:0043226	0.955	cc	organelle
AGAP008212	GO:0043226	0.955	cc	organelle
AGAP002865	GO:0043226	0.955	cc	organelle
AAEL025214	GO:0043227	0.955	cc	membrane-bounded organelle
CPIJ019700	GO:0043226	0.955	cc	organelle
CPIJ016846	GO:0043226	0.955	cc	organelle
FBgn0038681	GO:0043226	0.955	cc	organelle
AGAP000088	GO:0043226	0.955	cc	organelle
AGAP013224	GO:0043226	0.955	cc	organelle
AGAP013490	GO:0043226	0.955	cc	organelle
FBgn0033065	GO:0005622	0.954	cc	intracellular
AAEL009122	GO:0043226	0.953	cc	organelle
CPIJ010227	GO:0043226	0.953	cc	organelle
CPIJ010231	GO:0043227	0.953	cc	membrane-bounded organelle
CPIJ010231	GO:0043226	0.953	cc	organelle
CPIJ010228	GO:0043227	0.953	cc	membrane-bounded organelle
AAEL028635	GO:0043226	0.953	cc	organelle
CPIJ010230	GO:0043227	0.953	cc	membrane-bounded organelle
CPIJ010230	GO:0043226	0.953	cc	organelle
FBgn0033304	GO:0043226	0.953	cc	organelle
AGAP008022	GO:0043227	0.953	cc	membrane-bounded organelle
FBgn0015040	GO:0043227	0.953	cc	membrane-bounded organelle
FBgn0015038	GO:0043226	0.953	cc	organelle
AAEL001960	GO:0043227	0.953	cc	membrane-bounded organelle
AGAP008020	GO:0043227	0.953	cc	membrane-bounded organelle
AGAP008020	GO:0043226	0.953	cc	organelle
FBgn0038680	GO:0043227	0.953	cc	membrane-bounded organelle
AAEL006827	GO:0004497	0.952	mf	monooxygenase activity
AAEL002005	GO:0004497	0.952	mf	monooxygenase activity
CPIJ015428	GO:0043226	0.952	cc	organelle
CPIJ015223	GO:0043226	0.952	cc	organelle
CPIJ019587	GO:0043226	0.952	cc	organelle
AGAP005774	GO:0005622	0.952	cc	intracellular
AAEL014684	GO:0004497	0.951	mf	monooxygenase activity
CPIJ010227	GO:0043227	0.951	cc	membrane-bounded organelle
AAEL002031	GO:0043226	0.951	cc	organelle
AGAP008019	GO:0043227	0.951	cc	membrane-bounded organelle
CPIJ010225	GO:0043227	0.951	cc	membrane-bounded organelle
FBgn0038681	GO:0043227	0.951	cc	membrane-bounded organelle
CPIJ010229	GO:0043227	0.951	cc	membrane-bounded organelle
CPIJ011129	GO:0043226	0.951	cc	organelle
AGAP002868	GO:0043226	0.951	cc	organelle
AAEL009117	GO:0043226	0.951	cc	organelle
CPIJ005952	GO:0043226	0.95	cc	organelle
FBgn0038037	GO:0043226	0.95	cc	organelle
FBgn0033065	GO:0043226	0.95	cc	organelle
AAEL014893	GO:0043226	0.95	cc	organelle
CPIJ016848	GO:0043226	0.95	cc	organelle
AAEL006827	GO:0043227	0.95	cc	membrane-bounded organelle
CPIJ016855	GO:0043226	0.95	cc	organelle
CPIJ010231	GO:0005622	0.95	cc	intracellular
CPIJ019395	GO:0005622	0.95	cc	intracellular
FBgn0013772	GO:0043226	0.95	cc	organelle
AGAP009240	GO:0005622	0.95	cc	intracellular
CPIJ000067	GO:0005622	0.95	cc	intracellular
CPIJ005953	GO:0043226	0.95	cc	organelle
AGAP003608	GO:0005622	0.95	cc	intracellular
AGAP008207	GO:0043226	0.95	cc	organelle
FBgn0039519	GO:0043226	0.95	cc	organelle
AAEL025214	GO:0005622	0.95	cc	intracellular
AGAP009246	GO:0005622	0.95	cc	intracellular
CPIJ010228	GO:0005622	0.95	cc	intracellular
CPIJ018854	GO:0005622	0.95	cc	intracellular
CPIJ017462	GO:0043226	0.95	cc	organelle
AGAP008019	GO:0005622	0.95	cc	intracellular
CPIJ003377	GO:0043226	0.95	cc	organelle
AGAP008209	GO:0043226	0.95	cc	organelle
AGAP008022	GO:0005622	0.95	cc	intracellular
AAEL025530	GO:0043226	0.95	cc	organelle
CPIJ014940	GO:0043229	0.95	cc	intracellular organelle
CPIJ018944	GO:0005622	0.95	cc	intracellular
AAEL010151	GO:0043226	0.95	cc	organelle
FBgn0015034	GO:0005622	0.95	cc	intracellular
AAEL008017	GO:0005622	0.95	cc	intracellular
AGAP000192	GO:0005622	0.95	cc	intracellular
CPIJ017351	GO:0005622	0.95	cc	intracellular
AGAP002866	GO:0043226	0.95	cc	organelle
AGAP000194	GO:0005622	0.95	cc	intracellular
AAEL001320	GO:0043226	0.95	cc	organelle
AAEL010158	GO:0043226	0.95	cc	organelle
AGAP000193	GO:0005622	0.95	cc	intracellular
AGAP002867	GO:0043226	0.95	cc	organelle
AAEL009126	GO:0043226	0.95	cc	organelle
AAEL009133	GO:0043226	0.95	cc	organelle
FBgn0034053	GO:0005622	0.95	cc	intracellular
CPIJ019702	GO:0043226	0.95	cc	organelle
FBgn0038037	GO:0004497	0.949	mf	monooxygenase activity
AGAP012294	GO:0004497	0.949	mf	monooxygenase activity
AGAP012292	GO:0004497	0.949	mf	monooxygenase activity
AAEL001312	GO:0004497	0.949	mf	monooxygenase activity
CPIJ010547	GO:0004497	0.949	mf	monooxygenase activity
FBgn0034387	GO:0004497	0.949	mf	monooxygenase activity
AAEL009591	GO:0004497	0.949	mf	monooxygenase activity
CPIJ005332	GO:0004497	0.949	mf	monooxygenase activity
AAEL009125	GO:0043226	0.949	cc	organelle
AAEL002005	GO:0043226	0.949	cc	organelle
AAEL008638	GO:0005622	0.949	cc	intracellular
AGAP002206	GO:0016705	0.948	mf	oxidoreductase activity, acting on paired donors, with incorporation or reduction of molecular oxygen
CPIJ005900	GO:0043227	0.948	cc	membrane-bounded organelle
CPIJ016854	GO:0043226	0.948	cc	organelle
CPIJ007091	GO:0005622	0.948	cc	intracellular
CPIJ005956	GO:0043227	0.948	cc	membrane-bounded organelle
AAEL009122	GO:0043227	0.948	cc	membrane-bounded organelle
AGAP008213	GO:0043226	0.948	cc	organelle
AAEL009124	GO:0043226	0.948	cc	organelle
AGAP002419	GO:0005622	0.948	cc	intracellular
AAEL007816	GO:0005622	0.948	cc	intracellular
AGAP008206	GO:0043226	0.948	cc	organelle
AAEL006827	GO:0005622	0.948	cc	intracellular
AAEL009127	GO:0043226	0.948	cc	organelle
CPIJ006721	GO:0005622	0.948	cc	intracellular
AGAP008552	GO:0005622	0.948	cc	intracellular
FBgn0025454	GO:0005622	0.948	cc	intracellular
AGAP008212	GO:0043227	0.948	cc	membrane-bounded organelle
CPIJ014941	GO:0043229	0.948	cc	intracellular organelle
AAEL009137	GO:0043226	0.948	cc	organelle
CPIJ016850	GO:0043226	0.948	cc	organelle
AGAP002865	GO:0043227	0.948	cc	membrane-bounded organelle
CPIJ009468	GO:0005622	0.948	cc	intracellular
CPIJ017462	GO:0043227	0.948	cc	membrane-bounded organelle
CPIJ019700	GO:0043227	0.948	cc	membrane-bounded organelle
FBgn0011576	GO:0005622	0.948	cc	intracellular
CPIJ016846	GO:0043227	0.948	cc	membrane-bounded organelle
AGAP008208	GO:0043226	0.948	cc	organelle
AGAP008209	GO:0043227	0.948	cc	membrane-bounded organelle
[truncated: 70,304 more rows]

## Sheet: "stable" CYPs
NetGO: GO term enrichment ("stable" CYPs)
FBgn0015037	GO:0003824	0.986	mf	catalytic activity
FBgn0015037	GO:0003674	0.986	mf	molecular_function
FBgn0015037	GO:0016491	0.975	mf	oxidoreductase activity
FBgn0015037	GO:0004497	0.964	mf	monooxygenase activity
FBgn0015037	GO:0016705	0.922	mf	oxidoreductase activity, acting on paired donors, with incorporation or reduction of molecular oxygen
FBgn0015037	GO:0016709	0.742	mf	oxidoreductase activity, acting on paired donors, with incorporation or reduction of molecular oxygen, NAD(P)H as one donor, and incorporation of one atom of oxygen
FBgn0015037	GO:0097159	0.704	mf	organic cyclic compound binding
FBgn0015037	GO:0005488	0.704	mf	binding
FBgn0015037	GO:1901363	0.699	mf	heterocyclic compound binding
FBgn0015037	GO:0008395	0.607	mf	steroid hydroxylase activity
FBgn0015037	GO:0036094	0.595	mf	small molecule binding
FBgn0015037	GO:0016713	0.576	mf	oxidoreductase activity, acting on paired donors, with incorporation or reduction of molecular oxygen, reduced iron-sulfur protein as one donor, and incorporation of one atom of oxygen
FBgn0015037	GO:0018685	0.456	mf	alkane 1-monooxygenase activity
FBgn0015037	GO:0046906	0.426	mf	tetrapyrrole binding
FBgn0015037	GO:0048037	0.415	mf	cofactor binding
FBgn0015037	GO:0020037	0.415	mf	heme binding
FBgn0015037	GO:0016740	0.326	mf	transferase activity
FBgn0015037	GO:0008391	0.293	mf	arachidonic acid monooxygenase activity
FBgn0015037	GO:0008144	0.282	mf	drug binding
FBgn0015037	GO:0019825	0.282	mf	oxygen binding
FBgn0015037	GO:0005515	0.265	mf	protein binding
FBgn0015037	GO:0043167	0.254	mf	ion binding
FBgn0015037	GO:0050649	0.24	mf	testosterone 6-beta-hydroxylase activity
FBgn0015037	GO:0016765	0.226	mf	transferase activity, transferring alkyl or aryl (other than methyl) groups
FBgn0015037	GO:0004364	0.226	mf	glutathione transferase activity
FBgn0015037	GO:0016829	0.205	mf	lyase activity
FBgn0015037	GO:0008289	0.202	mf	lipid binding
FBgn0015037	GO:0016614	0.184	mf	oxidoreductase activity, acting on CH-OH group of donors
FBgn0015037	GO:0046872	0.167	mf	metal ion binding
FBgn0015037	GO:0043169	0.167	mf	cation binding
FBgn0015037	GO:1990837	0.166	mf	sequence-specific double-stranded DNA binding
FBgn0015037	GO:0003690	0.166	mf	double-stranded DNA binding
FBgn0015037	GO:0043565	0.166	mf	sequence-specific DNA binding
FBgn0015037	GO:0016773	0.166	mf	phosphotransferase activity, alcohol group as acceptor
FBgn0015037	GO:0016301	0.166	mf	kinase activity
FBgn0015037	GO:0003677	0.166	mf	DNA binding
FBgn0015037	GO:0003676	0.166	mf	nucleic acid binding
FBgn0015037	GO:0004672	0.166	mf	protein kinase activity
FBgn0015037	GO:0097367	0.166	mf	carbohydrate derivative binding
FBgn0015037	GO:0140096	0.166	mf	catalytic activity, acting on a protein
FBgn0015037	GO:0004888	0.166	mf	transmembrane signaling receptor activity
FBgn0015037	GO:0038023	0.166	mf	signaling receptor activity
FBgn0015037	GO:0060089	0.166	mf	molecular transducer activity
FBgn0015037	GO:0043168	0.159	mf	anion binding
FBgn0015037	GO:0004508	0.156	mf	steroid 17-alpha-monooxygenase activity
FBgn0015037	GO:0016712	0.152	mf	oxidoreductase activity, acting on paired donors, with incorporation or reduction of molecular oxygen, reduced flavin or flavoprotein as one donor, and incorporation of one atom of oxygen
FBgn0015037	GO:0032451	0.151	mf	demethylase activity
FBgn0015037	GO:0000976	0.146	mf	transcription regulatory region sequence-specific DNA binding
FBgn0015037	GO:0044212	0.146	mf	transcription regulatory region DNA binding
FBgn0015037	GO:0001067	0.146	mf	regulatory region nucleic acid binding
FBgn0015037	GO:0016616	0.138	mf	oxidoreductase activity, acting on the CH-OH group of donors, NAD or NADP as acceptor
FBgn0015037	GO:0005506	0.12	mf	iron ion binding
FBgn0015037	GO:0046914	0.12	mf	transition metal ion binding
FBgn0015037	GO:0003723	0.117	mf	RNA binding
FBgn0015037	GO:0008401	0.114	mf	retinoic acid 4-hydroxylase activity
FBgn0015037	GO:0008392	0.114	mf	arachidonic acid epoxygenase activity
FBgn0015037	GO:0046996	0.113	mf	oxidoreductase activity, acting on paired donors, with incorporation or reduction of molecular oxygen, with NAD(P)H as one donor, and the other dehydrogenated
FBgn0015037	GO:0016702	0.113	mf	oxidoreductase activity, acting on single donors with incorporation of molecular oxygen, incorporation of two atoms of oxygen
FBgn0015037	GO:0034813	0.113	mf	benzo(a)pyrene 7,8-dioxygenase activity
FBgn0015037	GO:0008386	0.113	mf	cholesterol monooxygenase (side-chain-cleaving) activity
FBgn0015037	GO:0034811	0.113	mf	benzo(a)pyrene 9,10-dioxygenase activity
FBgn0015037	GO:0016835	0.113	mf	carbon-oxygen lyase activity
FBgn0015037	GO:0051213	0.113	mf	dioxygenase activity
FBgn0015037	GO:0016701	0.113	mf	oxidoreductase activity, acting on single donors with incorporation of molecular oxygen
FBgn0015037	GO:0008324	0.112	mf	cation transmembrane transporter activity
FBgn0015037	GO:0015075	0.112	mf	ion transmembrane transporter activity
FBgn0015037	GO:0022857	0.112	mf	transmembrane transporter activity
FBgn0015037	GO:0005215	0.112	mf	transporter activity
FBgn0015037	GO:0016830	0.112	mf	carbon-carbon lyase activity
FBgn0015037	GO:0008389	0.112	mf	coumarin 7-hydroxylase activity
FBgn0015037	GO:0033293	0.111	mf	monocarboxylic acid binding
FBgn0015037	GO:0031406	0.111	mf	carboxylic acid binding
FBgn0015037	GO:0043177	0.111	mf	organic acid binding
FBgn0015037	GO:0016832	0.109	mf	aldehyde-lyase activity
FBgn0015037	GO:0016838	0.109	mf	carbon-oxygen lyase activity, acting on phosphates
FBgn0015037	GO:0047442	0.109	mf	17-alpha-hydroxyprogesterone aldolase activity
FBgn0015037	GO:0070643	0.109	mf	vitamin D 25-hydroxylase activity
FBgn0015037	GO:0005504	0.105	mf	fatty acid binding
FBgn0015037	GO:0010333	0.104	mf	terpene synthase activity
FBgn0015037	GO:0033764	0.104	mf	steroid dehydrogenase activity, acting on the CH-OH group of donors, NAD or NADP as acceptor
FBgn0015037	GO:0004498	0.104	mf	calcidiol 1-monooxygenase activity
FBgn0015037	GO:0070330	0.104	mf	aromatase activity
FBgn0015037	GO:0047006	0.104	mf	17-alpha,20-alpha-dihydroxypregn-4-en-3-one dehydrogenase activity
FBgn0015037	GO:0016229	0.104	mf	steroid dehydrogenase activity
FBgn0015037	GO:0070576	0.104	mf	vitamin D 24-hydroxylase activity
FBgn0015037	GO:0030343	0.104	mf	vitamin D3 25-hydroxylase activity
FBgn0015037	GO:0101020	0.104	mf	estrogen 16-alpha-hydroxylase activity
FBgn0015037	GO:0106223	0.104	mf	germacrene A hydroxylase activity
FBgn0015037	GO:0019899	0.097	mf	enzyme binding
FBgn0015037	GO:0042802	0.09	mf	identical protein binding
FBgn0015037	GO:0022804	0.089	mf	active transmembrane transporter activity
FBgn0015037	GO:0036041	0.087	mf	long-chain fatty acid binding
FBgn0015037	GO:0071771	0.087	mf	aldehyde decarbonylase activity
FBgn0015037	GO:0016874	0.082	mf	ligase activity
FBgn0015037	GO:0050051	0.081	mf	leukotriene-B4 20-monooxygenase activity
FBgn0015037	GO:0010295	0.08	mf	(+)-abscisic acid 8'-hydroxylase activity
FBgn0015037	GO:0016717	0.08	mf	oxidoreductase activity, acting on paired donors, with oxidation of a pair of donors resulting in the reduction of molecular oxygen to two molecules of water
FBgn0015037	GO:0052869	0.08	mf	arachidonic acid omega-hydroxylase activity
FBgn0015037	GO:0016627	0.08	mf	oxidoreductase activity, acting on the CH-CH group of donors
FBgn0015037	GO:0016651	0.08	mf	oxidoreductase activity, acting on NAD(P)H
AGAP008219	GO:0003674	0.978	mf	molecular_function
AGAP008219	GO:0016491	0.97	mf	oxidoreductase activity
AGAP008219	GO:0003824	0.97	mf	catalytic activity
AGAP008219	GO:0004497	0.963	mf	monooxygenase activity
AGAP008219	GO:0016705	0.862	mf	oxidoreductase activity, acting on paired donors, with incorporation or reduction of molecular oxygen
AGAP008219	GO:1901363	0.697	mf	heterocyclic compound binding
AGAP008219	GO:0097159	0.697	mf	organic cyclic compound binding
AGAP008219	GO:0005488	0.697	mf	binding
AGAP008219	GO:0008395	0.679	mf	steroid hydroxylase activity
AGAP008219	GO:0016709	0.585	mf	oxidoreductase activity, acting on paired donors, with incorporation or reduction of molecular oxygen, NAD(P)H as one donor, and incorporation of one atom of oxygen
AGAP008219	GO:0005515	0.538	mf	protein binding
AGAP008219	GO:0036094	0.523	mf	small molecule binding
AGAP008219	GO:0016713	0.477	mf	oxidoreductase activity, acting on paired donors, with incorporation or reduction of molecular oxygen, reduced iron-sulfur protein as one donor, and incorporation of one atom of oxygen
AGAP008219	GO:0048037	0.402	mf	cofactor binding
AGAP008219	GO:0020037	0.402	mf	heme binding
AGAP008219	GO:0046906	0.402	mf	tetrapyrrole binding
AGAP008219	GO:0050649	0.375	mf	testosterone 6-beta-hydroxylase activity
AGAP008219	GO:0008144	0.36	mf	drug binding
AGAP008219	GO:0016740	0.299	mf	transferase activity
AGAP008219	GO:0016712	0.275	mf	oxidoreductase activity, acting on paired donors, with incorporation or reduction of molecular oxygen, reduced flavin or flavoprotein as one donor, and incorporation of one atom of oxygen
AGAP008219	GO:0019825	0.272	mf	oxygen binding
AGAP008219	GO:0008391	0.231	mf	arachidonic acid monooxygenase activity
AGAP008219	GO:0043167	0.226	mf	ion binding
AGAP008219	GO:0008289	0.195	mf	lipid binding
AGAP008219	GO:0018685	0.194	mf	alkane 1-monooxygenase activity
AGAP008219	GO:1990837	0.166	mf	sequence-specific double-stranded DNA binding
AGAP008219	GO:0003690	0.166	mf	double-stranded DNA binding
AGAP008219	GO:0043565	0.166	mf	sequence-specific DNA binding
AGAP008219	GO:0016773	0.166	mf	phosphotransferase activity, alcohol group as acceptor
AGAP008219	GO:0016301	0.166	mf	kinase activity
AGAP008219	GO:0003677	0.166	mf	DNA binding
AGAP008219	GO:0001067	0.166	mf	regulatory region nucleic acid binding
AGAP008219	GO:0003676	0.166	mf	nucleic acid binding
AGAP008219	GO:0004888	0.166	mf	transmembrane signaling receptor activity
AGAP008219	GO:0004672	0.166	mf	protein kinase activity
AGAP008219	GO:0038023	0.166	mf	signaling receptor activity
AGAP008219	GO:0140096	0.166	mf	catalytic activity, acting on a protein
AGAP008219	GO:0060089	0.166	mf	molecular transducer activity
AGAP008219	GO:0097367	0.166	mf	carbohydrate derivative binding
AGAP008219	GO:0070330	0.154	mf	aromatase activity
AGAP008219	GO:0046872	0.153	mf	metal ion binding
AGAP008219	GO:0043169	0.153	mf	cation binding
AGAP008219	GO:0016829	0.149	mf	lyase activity
AGAP008219	GO:0000976	0.146	mf	transcription regulatory region sequence-specific DNA binding
AGAP008219	GO:0044212	0.146	mf	transcription regulatory region DNA binding
AGAP008219	GO:0043168	0.133	mf	anion binding
AGAP008219	GO:0016830	0.13	mf	carbon-carbon lyase activity
AGAP008219	GO:0042802	0.128	mf	identical protein binding
AGAP008219	GO:0016787	0.127	mf	hydrolase activity
AGAP008219	GO:0005506	0.126	mf	iron ion binding
AGAP008219	GO:0046914	0.126	mf	transition metal ion binding
AGAP008219	GO:0043178	0.126	mf	alcohol binding
AGAP008219	GO:0003723	0.117	mf	RNA binding
AGAP008219	GO:0008392	0.114	mf	arachidonic acid epoxygenase activity
AGAP008219	GO:0106223	0.112	mf	germacrene A hydroxylase activity
AGAP008219	GO:0052689	0.111	mf	carboxylic ester hydrolase activity
AGAP008219	GO:0016765	0.111	mf	transferase activity, transferring alkyl or aryl (other than methyl) groups
AGAP008219	GO:0016788	0.111	mf	hydrolase activity, acting on ester bonds
AGAP008219	GO:0004364	0.111	mf	glutathione transferase activity
AGAP008219	GO:0032451	0.111	mf	demethylase activity
AGAP008219	GO:0016702	0.109	mf	oxidoreductase activity, acting on single donors with incorporation of molecular oxygen, incorporation of two atoms of oxygen
AGAP008219	GO:0016835	0.109	mf	carbon-oxygen lyase activity
AGAP008219	GO:0051213	0.109	mf	dioxygenase activity
AGAP008219	GO:0016701	0.109	mf	oxidoreductase activity, acting on single donors with incorporation of molecular oxygen
AGAP008219	GO:0016746	0.108	mf	transferase activity, transferring acyl groups
AGAP008219	GO:0033293	0.106	mf	monocarboxylic acid binding
AGAP008219	GO:0031406	0.106	mf	carboxylic acid binding
AGAP008219	GO:0004508	0.106	mf	steroid 17-alpha-monooxygenase activity
AGAP008219	GO:0043177	0.106	mf	organic acid binding
AGAP008219	GO:0010333	0.104	mf	terpene synthase activity
AGAP008219	GO:0016838	0.104	mf	carbon-oxygen lyase activity, acting on phosphates
AGAP008219	GO:0005501	0.104	mf	retinoid binding
AGAP008219	GO:0016614	0.104	mf	oxidoreductase activity, acting on CH-OH group of donors
AGAP008219	GO:0019840	0.104	mf	isoprenoid binding
AGAP008219	GO:0030544	0.104	mf	Hsp70 protein binding
AGAP008219	GO:0031072	0.104	mf	heat shock protein binding
AGAP008219	GO:0019899	0.097	mf	enzyme binding
AGAP008219	GO:0016772	0.084	mf	transferase activity, transferring phosphorus-containing groups
AGAP008219	GO:0016832	0.08	mf	aldehyde-lyase activity
AGAP008219	GO:0070643	0.08	mf	vitamin D 25-hydroxylase activity
AGAP008219	GO:0008324	0.078	mf	cation transmembrane transporter activity
AGAP008219	GO:0015075	0.078	mf	ion transmembrane transporter activity
AGAP008219	GO:0044877	0.078	mf	protein-containing complex binding
AGAP008219	GO:0022857	0.078	mf	transmembrane transporter activity
AGAP008219	GO:0005215	0.078	mf	transporter activity
AGAP008219	GO:0003729	0.075	mf	mRNA binding
AGAP008219	GO:0005261	0.075	mf	cation channel activity
AGAP008219	GO:0022836	0.075	mf	gated channel activity
AGAP008219	GO:0015267	0.075	mf	channel activity
AGAP008219	GO:0005216	0.075	mf	ion channel activity
AGAP008219	GO:0022890	0.075	mf	inorganic cation transmembrane transporter activity
AGAP008219	GO:0015318	0.075	mf	inorganic molecular entity transmembrane transporter activity
AGAP008219	GO:0022804	0.075	mf	active transmembrane transporter activity
AGAP008219	GO:0022803	0.075	mf	passive transmembrane transporter activity
AGAP008219	GO:0042623	0.075	mf	ATPase activity, coupled
AGAP008219	GO:0016887	0.075	mf	ATPase activity
AGAP008219	GO:0017111	0.075	mf	nucleoside-triphosphatase activity
AGAP008219	GO:0098847	0.075	mf	sequence-specific single stranded DNA binding
AGAP008219	GO:0016462	0.075	mf	pyrophosphatase activity
AGAP008219	GO:0008376	0.075	mf	acetylgalactosaminyltransferase activity
CPIJ015963	GO:0003674	0.978	mf	molecular_function
CPIJ015963	GO:0003824	0.977	mf	catalytic activity
CPIJ015963	GO:0016491	0.975	mf	oxidoreductase activity
CPIJ015963	GO:0004497	0.968	mf	monooxygenase activity
CPIJ015963	GO:0016705	0.929	mf	oxidoreductase activity, acting on paired donors, with incorporation or reduction of molecular oxygen
CPIJ015963	GO:0008395	0.737	mf	steroid hydroxylase activity
CPIJ015963	GO:0005488	0.705	mf	binding
CPIJ015963	GO:0097159	0.699	mf	organic cyclic compound binding
CPIJ015963	GO:0016709	0.692	mf	oxidoreductase activity, acting on paired donors, with incorporation or reduction of molecular oxygen, NAD(P)H as one donor, and incorporation of one atom of oxygen
CPIJ015963	GO:1901363	0.659	mf	heterocyclic compound binding
CPIJ015963	GO:0036094	0.567	mf	small molecule binding
CPIJ015963	GO:0016713	0.536	mf	oxidoreductase activity, acting on paired donors, with incorporation or reduction of molecular oxygen, reduced iron-sulfur protein as one donor, and incorporation of one atom of oxygen
CPIJ015963	GO:0005515	0.493	mf	protein binding
CPIJ015963	GO:0046906	0.426	mf	tetrapyrrole binding
CPIJ015963	GO:0048037	0.415	mf	cofactor binding
CPIJ015963	GO:0020037	0.415	mf	heme binding
CPIJ015963	GO:0008289	0.324	mf	lipid binding
CPIJ015963	GO:0018685	0.309	mf	alkane 1-monooxygenase activity
CPIJ015963	GO:0050649	0.24	mf	testosterone 6-beta-hydroxylase activity
CPIJ015963	GO:0043167	0.238	mf	ion binding
CPIJ015963	GO:0008391	0.231	mf	arachidonic acid monooxygenase activity
CPIJ015963	GO:0008144	0.227	mf	drug binding
CPIJ015963	GO:0019825	0.227	mf	oxygen binding
CPIJ015963	GO:0016712	0.208	mf	oxidoreductase activity, acting on paired donors, with incorporation or reduction of molecular oxygen, reduced flavin or flavoprotein as one donor, and incorporation of one atom of oxygen
CPIJ015963	GO:0016829	0.195	mf	lyase activity
CPIJ015963	GO:0070330	0.178	mf	aromatase activity
CPIJ015963	GO:0000976	0.166	mf	transcription regulatory region sequence-specific DNA binding
CPIJ015963	GO:1990837	0.166	mf	sequence-specific double-stranded DNA binding
CPIJ015963	GO:0044212	0.166	mf	transcription regulatory region DNA binding
CPIJ015963	GO:0003690	0.166	mf	double-stranded DNA binding
CPIJ015963	GO:0043565	0.166	mf	sequence-specific DNA binding
CPIJ015963	GO:0016773	0.166	mf	phosphotransferase activity, alcohol group as acceptor
CPIJ015963	GO:0016301	0.166	mf	kinase activity
CPIJ015963	GO:0003677	0.166	mf	DNA binding
CPIJ015963	GO:0001067	0.166	mf	regulatory region nucleic acid binding
CPIJ015963	GO:0003676	0.166	mf	nucleic acid binding
CPIJ015963	GO:0004888	0.166	mf	transmembrane signaling receptor activity
CPIJ015963	GO:0004672	0.166	mf	protein kinase activity
CPIJ015963	GO:0038023	0.166	mf	signaling receptor activity
CPIJ015963	GO:0097367	0.166	mf	carbohydrate derivative binding
CPIJ015963	GO:0140096	0.166	mf	catalytic activity, acting on a protein
CPIJ015963	GO:0060089	0.166	mf	molecular transducer activity
CPIJ015963	GO:0016830	0.16	mf	carbon-carbon lyase activity
CPIJ015963	GO:0004508	0.156	mf	steroid 17-alpha-monooxygenase activity
CPIJ015963	GO:0043168	0.15	mf	anion binding
CPIJ015963	GO:0016614	0.15	mf	oxidoreductase activity, acting on CH-OH group of donors
CPIJ015963	GO:0016616	0.131	mf	oxidoreductase activity, acting on the CH-OH group of donors, NAD or NADP as acceptor
CPIJ015963	GO:0042802	0.127	mf	identical protein binding
CPIJ015963	GO:0005496	0.127	mf	steroid binding
CPIJ015963	GO:0003723	0.117	mf	RNA binding
CPIJ015963	GO:0008401	0.114	mf	retinoic acid 4-hydroxylase activity
CPIJ015963	GO:0008392	0.114	mf	arachidonic acid epoxygenase activity
CPIJ015963	GO:0046996	0.113	mf	oxidoreductase activity, acting on paired donors, with incorporation or reduction of molecular oxygen, with NAD(P)H as one donor, and the other dehydrogenated
CPIJ015963	GO:0016702	0.113	mf	oxidoreductase activity, acting on single donors with incorporation of molecular oxygen, incorporation of two atoms of oxygen
CPIJ015963	GO:0034813	0.113	mf	benzo(a)pyrene 7,8-dioxygenase activity
CPIJ015963	GO:0008386	0.113	mf	cholesterol monooxygenase (side-chain-cleaving) activity
CPIJ015963	GO:0034811	0.113	mf	benzo(a)pyrene 9,10-dioxygenase activity
CPIJ015963	GO:0016835	0.113	mf	carbon-oxygen lyase activity
CPIJ015963	GO:0051213	0.113	mf	dioxygenase activity
CPIJ015963	GO:0016701	0.113	mf	oxidoreductase activity, acting on single donors with incorporation of molecular oxygen
CPIJ015963	GO:0044877	0.112	mf	protein-containing complex binding
CPIJ015963	GO:0008389	0.112	mf	coumarin 7-hydroxylase activity
CPIJ015963	GO:0033293	0.111	mf	monocarboxylic acid binding
CPIJ015963	GO:0031406	0.111	mf	carboxylic acid binding
CPIJ015963	GO:0043177	0.111	mf	organic acid binding
CPIJ015963	GO:0032451	0.111	mf	demethylase activity
CPIJ015963	GO:0015645	0.111	mf	fatty acid ligase activity
CPIJ015963	GO:0016878	0.111	mf	acid-thiol ligase activity
CPIJ015963	GO:0016405	0.111	mf	CoA-ligase activity
CPIJ015963	GO:0016877	0.111	mf	ligase activity, forming carbon-sulfur bonds
CPIJ015963	GO:0016874	0.111	mf	ligase activity
CPIJ015963	GO:0046872	0.11	mf	metal ion binding
CPIJ015963	GO:0043169	0.11	mf	cation binding
CPIJ015963	GO:0016832	0.109	mf	aldehyde-lyase activity
CPIJ015963	GO:0016838	0.109	mf	carbon-oxygen lyase activity, acting on phosphates
CPIJ015963	GO:0047442	0.109	mf	17-alpha-hydroxyprogesterone aldolase activity
CPIJ015963	GO:0070643	0.109	mf	vitamin D 25-hydroxylase activity
CPIJ015963	GO:0010333	0.104	mf	terpene synthase activity
CPIJ015963	GO:0033764	0.104	mf	steroid dehydrogenase activity, acting on the CH-OH group of donors, NAD or NADP as acceptor
CPIJ015963	GO:0004498	0.104	mf	calcidiol 1-monooxygenase activity
CPIJ015963	GO:0047006	0.104	mf	17-alpha,20-alpha-dihydroxypregn-4-en-3-one dehydrogenase activity
CPIJ015963	GO:0016229	0.104	mf	steroid dehydrogenase activity
CPIJ015963	GO:0070576	0.104	mf	vitamin D 24-hydroxylase activity
CPIJ015963	GO:0030343	0.104	mf	vitamin D3 25-hydroxylase activity
CPIJ015963	GO:0101020	0.104	mf	estrogen 16-alpha-hydroxylase activity
CPIJ015963	GO:0106223	0.104	mf	germacrene A hydroxylase activity
CPIJ015963	GO:0043178	0.104	mf	alcohol binding
CPIJ015963	GO:0016740	0.102	mf	transferase activity
CPIJ015963	GO:0019899	0.097	mf	enzyme binding
CPIJ015963	GO:0004467	0.093	mf	long-chain fatty acid-CoA ligase activity
CPIJ015963	GO:0042768	0.093	mf	ecdysteroid 2-hydroxylase activity
CPIJ015963	GO:0005506	0.08	mf	iron ion binding
CPIJ015963	GO:0046914	0.08	mf	transition metal ion binding
CPIJ015963	GO:0010295	0.08	mf	(+)-abscisic acid 8'-hydroxylase activity
CPIJ015963	GO:0016717	0.08	mf	oxidoreductase activity, acting on paired donors, with oxidation of a pair of donors resulting in the reduction of molecular oxygen to two molecules of water
CPIJ015963	GO:0052869	0.08	mf	arachidonic acid omega-hydroxylase activity
CPIJ015963	GO:0050051	0.08	mf	leukotriene-B4 20-monooxygenase activity
CPIJ015963	GO:0016627	0.08	mf	oxidoreductase activity, acting on the CH-CH group of donors
CPIJ015963	GO:0016651	0.08	mf	oxidoreductase activity, acting on NAD(P)H
CPIJ015963	GO:0071614	0.08	mf	linoleic acid epoxygenase activity
AGAP008018	GO:0016491	0.983	mf	oxidoreductase activity
AGAP008018	GO:0003824	0.983	mf	catalytic activity
AGAP008018	GO:0003674	0.983	mf	molecular_function
AGAP008018	GO:0004497	0.961	mf	monooxygenase activity
AGAP008018	GO:0016705	0.929	mf	oxidoreductase activity, acting on paired donors, with incorporation or reduction of molecular oxygen
AGAP008018	GO:0008395	0.828	mf	steroid hydroxylase activity
AGAP008018	GO:0016709	0.767	mf	oxidoreductase activity, acting on paired donors, with incorporation or reduction of molecular oxygen, NAD(P)H as one donor, and incorporation of one atom of oxygen
AGAP008018	GO:0005488	0.715	mf	binding
AGAP008018	GO:0097159	0.703	mf	organic cyclic compound binding
AGAP008018	GO:1901363	0.683	mf	heterocyclic compound binding
AGAP008018	GO:0016713	0.652	mf	oxidoreductase activity, acting on paired donors, with incorporation or reduction of molecular oxygen, reduced iron-sulfur protein as one donor, and incorporation of one atom of oxygen
AGAP008018	GO:0036094	0.526	mf	small molecule binding
AGAP008018	GO:0048037	0.426	mf	cofactor binding
AGAP008018	GO:0020037	0.426	mf	heme binding
AGAP008018	GO:0046906	0.426	mf	tetrapyrrole binding
AGAP008018	GO:0005515	0.312	mf	protein binding
AGAP008018	GO:0046872	0.292	mf	metal ion binding
AGAP008018	GO:0043169	0.292	mf	cation binding
AGAP008018	GO:0043167	0.292	mf	ion binding
AGAP008018	GO:0050649	0.289	mf	testosterone 6-beta-hydroxylase activity
AGAP008018	GO:0008144	0.25	mf	drug binding
AGAP008018	GO:0019825	0.25	mf	oxygen binding
AGAP008018	GO:0018685	0.236	mf	alkane 1-monooxygenase activity
AGAP008018	GO:0016627	0.233	mf	oxidoreductase activity, acting on the CH-CH group of donors
AGAP008018	GO:0008391	0.218	mf	arachidonic acid monooxygenase activity
AGAP008018	GO:0052689	0.218	mf	carboxylic ester hydrolase activity
AGAP008018	GO:0016788	0.218	mf	hydrolase activity, acting on ester bonds
AGAP008018	GO:0016787	0.218	mf	hydrolase activity
AGAP008018	GO:0016829	0.211	mf	lyase activity
AGAP008018	GO:0008386	0.192	mf	cholesterol monooxygenase (side-chain-cleaving) activity
AGAP008018	GO:0070643	0.177	mf	vitamin D 25-hydroxylase activity
AGAP008018	GO:0032451	0.173	mf	demethylase activity
AGAP008018	GO:0070576	0.17	mf	vitamin D 24-hydroxylase activity
AGAP008018	GO:1990837	0.166	mf	sequence-specific double-stranded DNA binding
AGAP008018	GO:0044212	0.166	mf	transcription regulatory region DNA binding
AGAP008018	GO:0003690	0.166	mf	double-stranded DNA binding
AGAP008018	GO:0043565	0.166	mf	sequence-specific DNA binding
AGAP008018	GO:0016773	0.166	mf	phosphotransferase activity, alcohol group as acceptor
AGAP008018	GO:0016301	0.166	mf	kinase activity
AGAP008018	GO:0003677	0.166	mf	DNA binding
AGAP008018	GO:0001067	0.166	mf	regulatory region nucleic acid binding
AGAP008018	GO:0003676	0.166	mf	nucleic acid binding
AGAP008018	GO:0004888	0.166	mf	transmembrane signaling receptor activity
AGAP008018	GO:0004672	0.166	mf	protein kinase activity
AGAP008018	GO:0038023	0.166	mf	signaling receptor activity
AGAP008018	GO:0097367	0.166	mf	carbohydrate derivative binding
AGAP008018	GO:0140096	0.166	mf	catalytic activity, acting on a protein
AGAP008018	GO:0060089	0.166	mf	molecular transducer activity
AGAP008018	GO:0016740	0.16	mf	transferase activity
AGAP008018	GO:0004508	0.156	mf	steroid 17-alpha-monooxygenase activity
AGAP008018	GO:0016651	0.151	mf	oxidoreductase activity, acting on NAD(P)H
AGAP008018	GO:0000976	0.146	mf	transcription regulatory region sequence-specific DNA binding
AGAP008018	GO:0031406	0.144	mf	carboxylic acid binding
AGAP008018	GO:0043168	0.144	mf	anion binding
AGAP008018	GO:0043177	0.144	mf	organic acid binding
AGAP008018	GO:0008289	0.143	mf	lipid binding
AGAP008018	GO:0051213	0.142	mf	dioxygenase activity
AGAP008018	GO:0016830	0.142	mf	carbon-carbon lyase activity
AGAP008018	GO:0004498	0.141	mf	calcidiol 1-monooxygenase activity
AGAP008018	GO:0005506	0.129	mf	iron ion binding
AGAP008018	GO:0046914	0.129	mf	transition metal ion binding
AGAP008018	GO:0008403	0.126	mf	25-hydroxycholecalciferol-24-hydroxylase activity
AGAP008018	GO:0003723	0.117	mf	RNA binding
AGAP008018	GO:0008401	0.114	mf	retinoic acid 4-hydroxylase activity
AGAP008018	GO:0016712	0.114	mf	oxidoreductase activity, acting on paired donors, with incorporation or reduction of molecular oxygen, reduced flavin or flavoprotein as one donor, and incorporation of one atom of oxygen
AGAP008018	GO:0046996	0.113	mf	oxidoreductase activity, acting on paired donors, with incorporation or reduction of molecular oxygen, with NAD(P)H as one donor, and the other dehydrogenated
AGAP008018	GO:0016702	0.113	mf	oxidoreductase activity, acting on single donors with incorporation of molecular oxygen, incorporation of two atoms of oxygen
AGAP008018	GO:0034813	0.113	mf	benzo(a)pyrene 7,8-dioxygenase activity
AGAP008018	GO:0034811	0.113	mf	benzo(a)pyrene 9,10-dioxygenase activity
AGAP008018	GO:0016614	0.113	mf	oxidoreductase activity, acting on CH-OH group of donors
AGAP008018	GO:0016835	0.113	mf	carbon-oxygen lyase activity
AGAP008018	GO:0016701	0.113	mf	oxidoreductase activity, acting on single donors with incorporation of molecular oxygen
AGAP008018	GO:0008324	0.112	mf	cation transmembrane transporter activity
AGAP008018	GO:0015075	0.112	mf	ion transmembrane transporter activity
AGAP008018	GO:0022857	0.112	mf	transmembrane transporter activity
AGAP008018	GO:0005215	0.112	mf	transporter activity
AGAP008018	GO:0008389	0.112	mf	coumarin 7-hydroxylase activity
AGAP008018	GO:0008392	0.112	mf	arachidonic acid epoxygenase activity
AGAP008018	GO:0033293	0.111	mf	monocarboxylic acid binding
AGAP008018	GO:0016832	0.109	mf	aldehyde-lyase activity
AGAP008018	GO:0016838	0.109	mf	carbon-oxygen lyase activity, acting on phosphates
AGAP008018	GO:0047442	0.109	mf	17-alpha-hydroxyprogesterone aldolase activity
AGAP008018	GO:0010333	0.104	mf	terpene synthase activity
AGAP008018	GO:0016616	0.104	mf	oxidoreductase activity, acting on the CH-OH group of donors, NAD or NADP as acceptor
AGAP008018	GO:0033764	0.104	mf	steroid dehydrogenase activity, acting on the CH-OH group of donors, NAD or NADP as acceptor
AGAP008018	GO:0070330	0.104	mf	aromatase activity
AGAP008018	GO:0047006	0.104	mf	17-alpha,20-alpha-dihydroxypregn-4-en-3-one dehydrogenase activity
AGAP008018	GO:0016229	0.104	mf	steroid dehydrogenase activity
AGAP008018	GO:0030343	0.104	mf	vitamin D3 25-hydroxylase activity
AGAP008018	GO:0101020	0.104	mf	estrogen 16-alpha-hydroxylase activity
AGAP008018	GO:0106223	0.104	mf	germacrene A hydroxylase activity
AGAP008018	GO:0019899	0.097	mf	enzyme binding
AGAP008018	GO:0016747	0.093	mf	transferase activity, transferring acyl groups other than amino-acyl groups
AGAP008018	GO:0016746	0.093	mf	transferase activity, transferring acyl groups
AGAP008018	GO:0031073	0.093	mf	cholesterol 26-hydroxylase activity
AGAP008018	GO:0009055	0.093	mf	electron transfer activity
AGAP008018	GO:0005261	0.089	mf	cation channel activity
AGAP008018	GO:0015267	0.089	mf	channel activity
AGAP008018	GO:0005216	0.089	mf	ion channel activity
AGAP008018	GO:0022890	0.089	mf	inorganic cation transmembrane transporter activity
FBgn0031695	GO:0003824	0.986	mf	catalytic activity
FBgn0031695	GO:0003674	0.986	mf	molecular_function
FBgn0031695	GO:0016491	0.972	mf	oxidoreductase activity
FBgn0031695	GO:0004497	0.965	mf	monooxygenase activity
FBgn0031695	GO:0016705	0.92	mf	oxidoreductase activity, acting on paired donors, with incorporation or reduction of molecular oxygen
FBgn0031695	GO:0016709	0.755	mf	oxidoreductase activity, acting on paired donors, with incorporation or reduction of molecular oxygen, NAD(P)H as one donor, and incorporation of one atom of oxygen
FBgn0031695	GO:0008395	0.731	mf	steroid hydroxylase activity
FBgn0031695	GO:0097159	0.714	mf	organic cyclic compound binding
FBgn0031695	GO:0005488	0.714	mf	binding
FBgn0031695	GO:1901363	0.698	mf	heterocyclic compound binding
FBgn0031695	GO:0036094	0.568	mf	small molecule binding
FBgn0031695	GO:0016713	0.56	mf	oxidoreductase activity, acting on paired donors, with incorporation or reduction of molecular oxygen, reduced iron-sulfur protein as one donor, and incorporation of one atom of oxygen
FBgn0031695	GO:0046906	0.415	mf	tetrapyrrole binding
FBgn0031695	GO:0048037	0.379	mf	cofactor binding
FBgn0031695	GO:0020037	0.379	mf	heme binding
FBgn0031695	GO:0018685	0.363	mf	alkane 1-monooxygenase activity
FBgn0031695	GO:0016740	0.337	mf	transferase activity
FBgn0031695	GO:0005515	0.336	mf	protein binding
FBgn0031695	GO:0008289	0.324	mf	lipid binding
FBgn0031695	GO:0008391	0.293	mf	arachidonic acid monooxygenase activity
FBgn0031695	GO:0008144	0.241	mf	drug binding
FBgn0031695	GO:0019825	0.241	mf	oxygen binding
FBgn0031695	GO:0050649	0.24	mf	testosterone 6-beta-hydroxylase activity
FBgn0031695	GO:0016765	0.226	mf	transferase activity, transferring alkyl or aryl (other than methyl) groups
FBgn0031695	GO:0004364	0.226	mf	glutathione transferase activity
FBgn0031695	GO:0043167	0.226	mf	ion binding
FBgn0031695	GO:0016829	0.211	mf	lyase activity
FBgn0031695	GO:0016614	0.184	mf	oxidoreductase activity, acting on CH-OH group of donors
FBgn0031695	GO:0016773	0.166	mf	phosphotransferase activity, alcohol group as acceptor
FBgn0031695	GO:0016301	0.166	mf	kinase activity
FBgn0031695	GO:0004888	0.166	mf	transmembrane signaling receptor activity
FBgn0031695	GO:0004672	0.166	mf	protein kinase activity
FBgn0031695	GO:0038023	0.166	mf	signaling receptor activity
FBgn0031695	GO:0097367	0.166	mf	carbohydrate derivative binding
FBgn0031695	GO:0140096	0.166	mf	catalytic activity, acting on a protein
FBgn0031695	GO:0060089	0.166	mf	molecular transducer activity
FBgn0031695	GO:1990837	0.166	mf	sequence-specific double-stranded DNA binding
FBgn0031695	GO:0003690	0.166	mf	double-stranded DNA binding
FBgn0031695	GO:0043565	0.166	mf	sequence-specific DNA binding
FBgn0031695	GO:0003677	0.166	mf	DNA binding
FBgn0031695	GO:0003676	0.166	mf	nucleic acid binding
FBgn0031695	GO:0004508	0.156	mf	steroid 17-alpha-monooxygenase activity
FBgn0031695	GO:0016712	0.152	mf	oxidoreductase activity, acting on paired donors, with incorporation or reduction of molecular oxygen, reduced flavin or flavoprotein as one donor, and incorporation of one atom of oxygen
FBgn0031695	GO:0032451	0.151	mf	demethylase activity
FBgn0031695	GO:0000976	0.146	mf	transcription regulatory region sequence-specific DNA binding
FBgn0031695	GO:0044212	0.146	mf	transcription regulatory region DNA binding
FBgn0031695	GO:0001067	0.146	mf	regulatory region nucleic acid binding
FBgn0031695	GO:0043168	0.139	mf	anion binding
FBgn0031695	GO:0016616	0.138	mf	oxidoreductase activity, acting on the CH-OH group of donors, NAD or NADP as acceptor
FBgn0031695	GO:0042802	0.132	mf	identical protein binding
FBgn0031695	GO:0003723	0.117	mf	RNA binding
FBgn0031695	GO:0008401	0.114	mf	retinoic acid 4-hydroxylase activity
FBgn0031695	GO:0008392	0.114	mf	arachidonic acid epoxygenase activity
FBgn0031695	GO:0046996	0.113	mf	oxidoreductase activity, acting on paired donors, with incorporation or reduction of molecular oxygen, with NAD(P)H as one donor, and the other dehydrogenated
FBgn0031695	GO:0016702	0.113	mf	oxidoreductase activity, acting on single donors with incorporation of molecular oxygen, incorporation of two atoms of oxygen
FBgn0031695	GO:0034813	0.113	mf	benzo(a)pyrene 7,8-dioxygenase activity
FBgn0031695	GO:0008386	0.113	mf	cholesterol monooxygenase (side-chain-cleaving) activity
FBgn0031695	GO:0034811	0.113	mf	benzo(a)pyrene 9,10-dioxygenase activity
FBgn0031695	GO:0016835	0.113	mf	carbon-oxygen lyase activity
FBgn0031695	GO:0051213	0.113	mf	dioxygenase activity
FBgn0031695	GO:0016701	0.113	mf	oxidoreductase activity, acting on single donors with incorporation of molecular oxygen
FBgn0031695	GO:0016830	0.112	mf	carbon-carbon lyase activity
FBgn0031695	GO:0008389	0.112	mf	coumarin 7-hydroxylase activity
FBgn0031695	GO:0033293	0.111	mf	monocarboxylic acid binding
FBgn0031695	GO:0031406	0.111	mf	carboxylic acid binding
FBgn0031695	GO:0043177	0.111	mf	organic acid binding
FBgn0031695	GO:0015645	0.111	mf	fatty acid ligase activity
FBgn0031695	GO:0016878	0.111	mf	acid-thiol ligase activity
FBgn0031695	GO:0016405	0.111	mf	CoA-ligase activity
FBgn0031695	GO:0016877	0.111	mf	ligase activity, forming carbon-sulfur bonds
FBgn0031695	GO:0016874	0.111	mf	ligase activity
FBgn0031695	GO:0016209	0.111	mf	antioxidant activity
FBgn0031695	GO:0046872	0.11	mf	metal ion binding
FBgn0031695	GO:0043169	0.11	mf	cation binding
FBgn0031695	GO:0016832	0.109	mf	aldehyde-lyase activity
FBgn0031695	GO:0016838	0.109	mf	carbon-oxygen lyase activity, acting on phosphates
FBgn0031695	GO:0047442	0.109	mf	17-alpha-hydroxyprogesterone aldolase activity
FBgn0031695	GO:0070643	0.109	mf	vitamin D 25-hydroxylase activity
FBgn0031695	GO:0005504	0.105	mf	fatty acid binding
FBgn0031695	GO:0010333	0.104	mf	terpene synthase activity
FBgn0031695	GO:0033764	0.104	mf	steroid dehydrogenase activity, acting on the CH-OH group of donors, NAD or NADP as acceptor
FBgn0031695	GO:0004498	0.104	mf	calcidiol 1-monooxygenase activity
FBgn0031695	GO:0070330	0.104	mf	aromatase activity
FBgn0031695	GO:0047006	0.104	mf	17-alpha,20-alpha-dihydroxypregn-4-en-3-one dehydrogenase activity
FBgn0031695	GO:0016229	0.104	mf	steroid dehydrogenase activity
FBgn0031695	GO:0070576	0.104	mf	vitamin D 24-hydroxylase activity
FBgn0031695	GO:0030343	0.104	mf	vitamin D3 25-hydroxylase activity
FBgn0031695	GO:0101020	0.104	mf	estrogen 16-alpha-hydroxylase activity
FBgn0031695	GO:0106223	0.104	mf	germacrene A hydroxylase activity
FBgn0031695	GO:0016627	0.102	mf	oxidoreductase activity, acting on the CH-CH group of donors
FBgn0031695	GO:0019899	0.097	mf	enzyme binding
FBgn0031695	GO:0004467	0.093	mf	long-chain fatty acid-CoA ligase activity
FBgn0031695	GO:0036041	0.093	mf	long-chain fatty acid binding
FBgn0031695	GO:0015038	0.082	mf	glutathione disulfide oxidoreductase activity
FBgn0031695	GO:0015037	0.082	mf	peptide disulfide oxidoreductase activity
FBgn0031695	GO:0015036	0.082	mf	disulfide oxidoreductase activity
FBgn0031695	GO:0016672	0.082	mf	oxidoreductase activity, acting on a sulfur group of donors, quinone or similar compound as acceptor
FBgn0031695	GO:0016667	0.082	mf	oxidoreductase activity, acting on a sulfur group of donors
FBgn0031695	GO:0045174	0.082	mf	glutathione dehydrogenase (ascorbate) activity
FBgn0031695	GO:0050051	0.081	mf	leukotriene-B4 20-monooxygenase activity
AGAP003066	GO:0003824	0.983	mf	catalytic activity
AGAP003066	GO:0003674	0.983	mf	molecular_function
AGAP003066	GO:0016491	0.979	mf	oxidoreductase activity
AGAP003066	GO:0004497	0.962	mf	monooxygenase activity
AGAP003066	GO:0016705	0.92	mf	oxidoreductase activity, acting on paired donors, with incorporation or reduction of molecular oxygen
AGAP003066	GO:0016709	0.756	mf	oxidoreductase activity, acting on paired donors, with incorporation or reduction of molecular oxygen, NAD(P)H as one donor, and incorporation of one atom of oxygen
AGAP003066	GO:0008395	0.729	mf	steroid hydroxylase activity
AGAP003066	GO:0097159	0.699	mf	organic cyclic compound binding
AGAP003066	GO:0005488	0.699	mf	binding
AGAP003066	GO:1901363	0.683	mf	heterocyclic compound binding
AGAP003066	GO:0036094	0.562	mf	small molecule binding
AGAP003066	GO:0048037	0.54	mf	cofactor binding
AGAP003066	GO:0020037	0.54	mf	heme binding
AGAP003066	GO:0046906	0.54	mf	tetrapyrrole binding
AGAP003066	GO:0005515	0.469	mf	protein binding
AGAP003066	GO:0016712	0.464	mf	oxidoreductase activity, acting on paired donors, with incorporation or reduction of molecular oxygen, reduced flavin or flavoprotein as one donor, and incorporation of one atom of oxygen
AGAP003066	GO:0016713	0.385	mf	oxidoreductase activity, acting on paired donors, with incorporation or reduction of molecular oxygen, reduced iron-sulfur protein as one donor, and incorporation of one atom of oxygen
AGAP003066	GO:0008144	0.349	mf	drug binding
AGAP003066	GO:0032451	0.343	mf	demethylase activity
AGAP003066	GO:0019825	0.343	mf	oxygen binding
AGAP003066	GO:0016701	0.331	mf	oxidoreductase activity, acting on single donors with incorporation of molecular oxygen
AGAP003066	GO:0050649	0.324	mf	testosterone 6-beta-hydroxylase activity
AGAP003066	GO:0008391	0.293	mf	arachidonic acid monooxygenase activity
AGAP003066	GO:0016829	0.258	mf	lyase activity
AGAP003066	GO:0016702	0.234	mf	oxidoreductase activity, acting on single donors with incorporation of molecular oxygen, incorporation of two atoms of oxygen
AGAP003066	GO:0051213	0.234	mf	dioxygenase activity
AGAP003066	GO:0016830	0.225	mf	carbon-carbon lyase activity
AGAP003066	GO:0034813	0.209	mf	benzo(a)pyrene 7,8-dioxygenase activity
AGAP003066	GO:0034811	0.209	mf	benzo(a)pyrene 9,10-dioxygenase activity
AGAP003066	GO:0004508	0.203	mf	steroid 17-alpha-monooxygenase activity
AGAP003066	GO:0043167	0.199	mf	ion binding
AGAP003066	GO:0008289	0.198	mf	lipid binding
AGAP003066	GO:0008389	0.19	mf	coumarin 7-hydroxylase activity
AGAP003066	GO:0016832	0.177	mf	aldehyde-lyase activity
AGAP003066	GO:0070330	0.17	mf	aromatase activity
AGAP003066	GO:0016229	0.17	mf	steroid dehydrogenase activity
AGAP003066	GO:1990837	0.166	mf	sequence-specific double-stranded DNA binding
AGAP003066	GO:0003690	0.166	mf	double-stranded DNA binding
AGAP003066	GO:0043565	0.166	mf	sequence-specific DNA binding
AGAP003066	GO:0016773	0.166	mf	phosphotransferase activity, alcohol group as acceptor
AGAP003066	GO:0016301	0.166	mf	kinase activity
AGAP003066	GO:0003677	0.166	mf	DNA binding
AGAP003066	GO:0003676	0.166	mf	nucleic acid binding
AGAP003066	GO:0004888	0.166	mf	transmembrane signaling receptor activity
AGAP003066	GO:0004672	0.166	mf	protein kinase activity
AGAP003066	GO:0038023	0.166	mf	signaling receptor activity
AGAP003066	GO:0097367	0.166	mf	carbohydrate derivative binding
AGAP003066	GO:0140096	0.166	mf	catalytic activity, acting on a protein
AGAP003066	GO:0060089	0.166	mf	molecular transducer activity
AGAP003066	GO:0016614	0.161	mf	oxidoreductase activity, acting on CH-OH group of donors
AGAP003066	GO:0018685	0.156	mf	alkane 1-monooxygenase activity
AGAP003066	GO:0005506	0.151	mf	iron ion binding
AGAP003066	GO:0046914	0.151	mf	transition metal ion binding
AGAP003066	GO:0046872	0.151	mf	metal ion binding
AGAP003066	GO:0016651	0.151	mf	oxidoreductase activity, acting on NAD(P)H
AGAP003066	GO:0043169	0.151	mf	cation binding
AGAP003066	GO:0046996	0.15	mf	oxidoreductase activity, acting on paired donors, with incorporation or reduction of molecular oxygen, with NAD(P)H as one donor, and the other dehydrogenated
AGAP003066	GO:0016616	0.149	mf	oxidoreductase activity, acting on the CH-OH group of donors, NAD or NADP as acceptor
AGAP003066	GO:0000976	0.146	mf	transcription regulatory region sequence-specific DNA binding
AGAP003066	GO:0044212	0.146	mf	transcription regulatory region DNA binding
AGAP003066	GO:0001067	0.146	mf	regulatory region nucleic acid binding
AGAP003066	GO:0033764	0.146	mf	steroid dehydrogenase activity, acting on the CH-OH group of donors, NAD or NADP as acceptor
AGAP003066	GO:0019899	0.133	mf	enzyme binding
AGAP003066	GO:0016874	0.128	mf	ligase activity
AGAP003066	GO:0008392	0.122	mf	arachidonic acid epoxygenase activity
AGAP003066	GO:0016717	0.12	mf	oxidoreductase activity, acting on paired donors, with oxidation of a pair of donors resulting in the reduction of molecular oxygen to two molecules of water
AGAP003066	GO:0003723	0.117	mf	RNA binding
AGAP003066	GO:0008401	0.114	mf	retinoic acid 4-hydroxylase activity
AGAP003066	GO:0008386	0.113	mf	cholesterol monooxygenase (side-chain-cleaving) activity
AGAP003066	GO:0016835	0.113	mf	carbon-oxygen lyase activity
AGAP003066	GO:0016740	0.113	mf	transferase activity
AGAP003066	GO:0047442	0.111	mf	17-alpha-hydroxyprogesterone aldolase activity
AGAP003066	GO:0015645	0.111	mf	fatty acid ligase activity
AGAP003066	GO:0016878	0.111	mf	acid-thiol ligase activity
AGAP003066	GO:0016405	0.111	mf	CoA-ligase activity
AGAP003066	GO:0016877	0.111	mf	ligase activity, forming carbon-sulfur bonds
AGAP003066	GO:0033293	0.109	mf	monocarboxylic acid binding
AGAP003066	GO:0016838	0.109	mf	carbon-oxygen lyase activity, acting on phosphates
AGAP003066	GO:0031406	0.109	mf	carboxylic acid binding
AGAP003066	GO:0043168	0.109	mf	anion binding
AGAP003066	GO:0070643	0.109	mf	vitamin D 25-hydroxylase activity
AGAP003066	GO:0043177	0.109	mf	organic acid binding
AGAP003066	GO:0101020	0.106	mf	estrogen 16-alpha-hydroxylase activity
AGAP003066	GO:0043178	0.106	mf	alcohol binding
AGAP003066	GO:0010333	0.104	mf	terpene synthase activity
AGAP003066	GO:0004498	0.104	mf	calcidiol 1-monooxygenase activity
AGAP003066	GO:0047006	0.104	mf	17-alpha,20-alpha-dihydroxypregn-4-en-3-one dehydrogenase activity
AGAP003066	GO:0070576	0.104	mf	vitamin D 24-hydroxylase activity
AGAP003066	GO:0030343	0.104	mf	vitamin D3 25-hydroxylase activity
AGAP003066	GO:0106223	0.104	mf	germacrene A hydroxylase activity
AGAP003066	GO:0016787	0.098	mf	hydrolase activity
AGAP003066	GO:0005496	0.098	mf	steroid binding
AGAP003066	GO:0019840	0.087	mf	isoprenoid binding
AGAP003066	GO:0004467	0.082	mf	long-chain fatty acid-CoA ligase activity
AGAP003066	GO:0052689	0.082	mf	carboxylic ester hydrolase activity
AGAP003066	GO:0016788	0.082	mf	hydrolase activity, acting on ester bonds
AGAP003066	GO:0016853	0.082	mf	isomerase activity
AGAP003066	GO:0010295	0.08	mf	(+)-abscisic acid 8'-hydroxylase activity
AGAP003066	GO:0052869	0.08	mf	arachidonic acid omega-hydroxylase activity
AGAP003066	GO:0050051	0.08	mf	leukotriene-B4 20-monooxygenase activity
FBgn0038194	GO:0003674	0.978	mf	molecular_function
FBgn0038194	GO:0003824	0.977	mf	catalytic activity
FBgn0038194	GO:0016491	0.968	mf	oxidoreductase activity
FBgn0038194	GO:0004497	0.951	mf	monooxygenase activity
FBgn0038194	GO:0016705	0.88	mf	oxidoreductase activity, acting on paired donors, with incorporation or reduction of molecular oxygen
FBgn0038194	GO:0097159	0.692	mf	organic cyclic compound binding
FBgn0038194	GO:0005488	0.692	mf	binding
FBgn0038194	GO:1901363	0.675	mf	heterocyclic compound binding
FBgn0038194	GO:0008395	0.654	mf	steroid hydroxylase activity
FBgn0038194	GO:0036094	0.564	mf	small molecule binding
FBgn0038194	GO:0016709	0.517	mf	oxidoreductase activity, acting on paired donors, with incorporation or reduction of molecular oxygen, NAD(P)H as one donor, and incorporation of one atom of oxygen
FBgn0038194	GO:0016713	0.466	mf	oxidoreductase activity, acting on paired donors, with incorporation or reduction of molecular oxygen, reduced iron-sulfur protein as one donor, and incorporation of one atom of oxygen
FBgn0038194	GO:0005515	0.43	mf	protein binding
FBgn0038194	GO:0048037	0.373	mf	cofactor binding
FBgn0038194	GO:0020037	0.373	mf	heme binding
FBgn0038194	GO:0046906	0.373	mf	tetrapyrrole binding
FBgn0038194	GO:0016740	0.326	mf	transferase activity
FBgn0038194	GO:0050649	0.32	mf	testosterone 6-beta-hydroxylase activity
FBgn0038194	GO:0008144	0.298	mf	drug binding
FBgn0038194	GO:0016712	0.275	mf	oxidoreductase activity, acting on paired donors, with incorporation or reduction of molecular oxygen, reduced flavin or flavoprotein as one donor, and incorporation of one atom of oxygen
FBgn0038194	GO:0043167	0.259	mf	ion binding
FBgn0038194	GO:0019825	0.22	mf	oxygen binding
FBgn0038194	GO:0008391	0.218	mf	arachidonic acid monooxygenase activity
FBgn0038194	GO:0016765	0.218	mf	transferase activity, transferring alkyl or aryl (other than methyl) groups
FBgn0038194	GO:0004364	0.218	mf	glutathione transferase activity
FBgn0038194	GO:0046872	0.214	mf	metal ion binding
FBgn0038194	GO:0043169	0.214	mf	cation binding
FBgn0038194	GO:0008289	0.198	mf	lipid binding
FBgn0038194	GO:0018685	0.197	mf	alkane 1-monooxygenase activity
FBgn0038194	GO:1990837	0.166	mf	sequence-specific double-stranded DNA binding
FBgn0038194	GO:0003690	0.166	mf	double-stranded DNA binding
FBgn0038194	GO:0043565	0.166	mf	sequence-specific DNA binding
FBgn0038194	GO:0016773	0.166	mf	phosphotransferase activity, alcohol group as acceptor
FBgn0038194	GO:0016301	0.166	mf	kinase activity
FBgn0038194	GO:0003677	0.166	mf	DNA binding
FBgn0038194	GO:0003676	0.166	mf	nucleic acid binding
FBgn0038194	GO:0004672	0.166	mf	protein kinase activity
FBgn0038194	GO:0140096	0.166	mf	catalytic activity, acting on a protein
FBgn0038194	GO:0097367	0.166	mf	carbohydrate derivative binding
FBgn0038194	GO:0004888	0.156	mf	transmembrane signaling receptor activity
FBgn0038194	GO:0038023	0.156	mf	signaling receptor activity
FBgn0038194	GO:0060089	0.156	mf	molecular transducer activity
FBgn0038194	GO:0070330	0.154	mf	aromatase activity
FBgn0038194	GO:0000976	0.146	mf	transcription regulatory region sequence-specific DNA binding
FBgn0038194	GO:0044212	0.146	mf	transcription regulatory region DNA binding
FBgn0038194	GO:0001067	0.146	mf	regulatory region nucleic acid binding
FBgn0038194	GO:0043168	0.133	mf	anion binding
FBgn0038194	GO:0016787	0.127	mf	hydrolase activity
FBgn0038194	GO:0043178	0.12	mf	alcohol binding
FBgn0038194	GO:0016829	0.118	mf	lyase activity
FBgn0038194	GO:0003723	0.117	mf	RNA binding
FBgn0038194	GO:0005215	0.115	mf	transporter activity
FBgn0038194	GO:0008392	0.114	mf	arachidonic acid epoxygenase activity
FBgn0038194	GO:0008401	0.112	mf	retinoic acid 4-hydroxylase activity
FBgn0038194	GO:0008324	0.112	mf	cation transmembrane transporter activity
FBgn0038194	GO:0015075	0.112	mf	ion transmembrane transporter activity
FBgn0038194	GO:0022857	0.112	mf	transmembrane transporter activity
FBgn0038194	GO:0106223	0.112	mf	germacrene A hydroxylase activity
FBgn0038194	GO:0016702	0.109	mf	oxidoreductase activity, acting on single donors with incorporation of molecular oxygen, incorporation of two atoms of oxygen
FBgn0038194	GO:0016830	0.109	mf	carbon-carbon lyase activity
FBgn0038194	GO:0016835	0.109	mf	carbon-oxygen lyase activity
FBgn0038194	GO:0051213	0.109	mf	dioxygenase activity
FBgn0038194	GO:0016701	0.109	mf	oxidoreductase activity, acting on single donors with incorporation of molecular oxygen
FBgn0038194	GO:0033293	0.106	mf	monocarboxylic acid binding
FBgn0038194	GO:0031406	0.106	mf	carboxylic acid binding
FBgn0038194	GO:0004508	0.106	mf	steroid 17-alpha-monooxygenase activity
FBgn0038194	GO:0043177	0.106	mf	organic acid binding
FBgn0038194	GO:0016772	0.105	mf	transferase activity, transferring phosphorus-containing groups
FBgn0038194	GO:0042802	0.104	mf	identical protein binding
FBgn0038194	GO:0010333	0.104	mf	terpene synthase activity
FBgn0038194	GO:0016838	0.104	mf	carbon-oxygen lyase activity, acting on phosphates
FBgn0038194	GO:0005501	0.104	mf	retinoid binding
FBgn0038194	GO:0016614	0.104	mf	oxidoreductase activity, acting on CH-OH group of donors
FBgn0038194	GO:0019840	0.104	mf	isoprenoid binding
FBgn0038194	GO:0030544	0.104	mf	Hsp70 protein binding
FBgn0038194	GO:0031072	0.104	mf	heat shock protein binding
FBgn0038194	GO:0016746	0.1	mf	transferase activity, transferring acyl groups
FBgn0038194	GO:0019899	0.097	mf	enzyme binding
FBgn0038194	GO:0005506	0.093	mf	iron ion binding
FBgn0038194	GO:0046914	0.093	mf	transition metal ion binding
FBgn0038194	GO:0022804	0.089	mf	active transmembrane transporter activity
FBgn0038194	GO:0016209	0.082	mf	antioxidant activity
FBgn0038194	GO:0032451	0.08	mf	demethylase activity
FBgn0038194	GO:0016832	0.08	mf	aldehyde-lyase activity
FBgn0038194	GO:0070643	0.08	mf	vitamin D 25-hydroxylase activity
FBgn0038194	GO:0015077	0.078	mf	monovalent inorganic cation transmembrane transporter activity
FBgn0038194	GO:0022890	0.078	mf	inorganic cation transmembrane transporter activity
FBgn0038194	GO:0015318	0.078	mf	inorganic molecular entity transmembrane transporter activity
FBgn0038194	GO:0044877	0.078	mf	protein-containing complex binding
FBgn0038194	GO:0003729	0.075	mf	mRNA binding
FBgn0038194	GO:0005261	0.075	mf	cation channel activity
FBgn0038194	GO:0022836	0.075	mf	gated channel activity
FBgn0038194	GO:0015267	0.075	mf	channel activity
FBgn0038194	GO:0005216	0.075	mf	ion channel activity
FBgn0038194	GO:0022803	0.075	mf	passive transmembrane transporter activity
FBgn0038194	GO:0015385	0.075	mf	sodium:proton antiporter activity
FBgn0038194	GO:0052745	0.075	mf	inositol phosphate phosphatase activity
FBgn0038194	GO:0015081	0.075	mf	sodium ion transmembrane transporter activity
FBgn0038194	GO:0015491	0.075	mf	cation:cation antiporter activity
FBgn0038194	GO:0015078	0.075	mf	proton transmembrane transporter activity
FBgn0030367	GO:0003674	0.978	mf	molecular_function
FBgn0030367	GO:0016491	0.977	mf	oxidoreductase activity
FBgn0030367	GO:0003824	0.977	mf	catalytic activity
FBgn0030367	GO:0004497	0.965	mf	monooxygenase activity
FBgn0030367	GO:0016705	0.934	mf	oxidoreductase activity, acting on paired donors, with incorporation or reduction of molecular oxygen
FBgn0030367	GO:0097159	0.757	mf	organic cyclic compound binding
FBgn0030367	GO:0005488	0.757	mf	binding
FBgn0030367	GO:0016709	0.755	mf	oxidoreductase activity, acting on paired donors, with incorporation or reduction of molecular oxygen, NAD(P)H as one donor, and incorporation of one atom of oxygen
FBgn0030367	GO:0008395	0.728	mf	steroid hydroxylase activity
FBgn0030367	GO:1901363	0.714	mf	heterocyclic compound binding
FBgn0030367	GO:0036094	0.595	mf	small molecule binding
FBgn0030367	GO:0016713	0.52	mf	oxidoreductase activity, acting on paired donors, with incorporation or reduction of molecular oxygen, reduced iron-sulfur protein as one donor, and incorporation of one atom of oxygen
FBgn0030367	GO:0046906	0.426	mf	tetrapyrrole binding
FBgn0030367	GO:0048037	0.415	mf	cofactor binding
FBgn0030367	GO:0020037	0.415	mf	heme binding
FBgn0030367	GO:0005515	0.397	mf	protein binding
FBgn0030367	GO:0018685	0.333	mf	alkane 1-monooxygenase activity
FBgn0030367	GO:0008391	0.293	mf	arachidonic acid monooxygenase activity
FBgn0030367	GO:0008144	0.28	mf	drug binding
FBgn0030367	GO:0019825	0.28	mf	oxygen binding
FBgn0030367	GO:0008289	0.253	mf	lipid binding
FBgn0030367	GO:0097367	0.244	mf	carbohydrate derivative binding
FBgn0030367	GO:0050649	0.24	mf	testosterone 6-beta-hydroxylase activity
FBgn0030367	GO:0043167	0.226	mf	ion binding
FBgn0030367	GO:0016614	0.209	mf	oxidoreductase activity, acting on CH-OH group of donors
FBgn0030367	GO:0016712	0.208	mf	oxidoreductase activity, acting on paired donors, with incorporation or reduction of molecular oxygen, reduced flavin or flavoprotein as one donor, and incorporation of one atom of oxygen
FBgn0030367	GO:0004508	0.202	mf	steroid 17-alpha-monooxygenase activity
FBgn0030367	GO:0016616	0.194	mf	oxidoreductase activity, acting on the CH-OH group of donors, NAD or NADP as acceptor
FBgn0030367	GO:0016829	0.171	mf	lyase activity
FBgn0030367	GO:0004498	0.17	mf	calcidiol 1-monooxygenase activity
FBgn0030367	GO:0070330	0.17	mf	aromatase activity
FBgn0030367	GO:0000976	0.166	mf	transcription regulatory region sequence-specific DNA binding
FBgn0030367	GO:1990837	0.166	mf	sequence-specific double-stranded DNA binding
FBgn0030367	GO:0044212	0.166	mf	transcription regulatory region DNA binding
FBgn0030367	GO:0003690	0.166	mf	double-stranded DNA binding
FBgn0030367	GO:0043565	0.166	mf	sequence-specific DNA binding
FBgn0030367	GO:0016773	0.166	mf	phosphotransferase activity, alcohol group as acceptor
FBgn0030367	GO:0016301	0.166	mf	kinase activity
FBgn0030367	GO:0003677	0.166	mf	DNA binding
FBgn0030367	GO:0001067	0.166	mf	regulatory region nucleic acid binding
FBgn0030367	GO:0003676	0.166	mf	nucleic acid binding
FBgn0030367	GO:0004888	0.166	mf	transmembrane signaling receptor activity
FBgn0030367	GO:0004672	0.166	mf	protein kinase activity
FBgn0030367	GO:0038023	0.166	mf	signaling receptor activity
FBgn0030367	GO:0140096	0.166	mf	catalytic activity, acting on a protein
FBgn0030367	GO:0060089	0.166	mf	molecular transducer activity
FBgn0030367	GO:0046872	0.158	mf	metal ion binding
FBgn0030367	GO:0043169	0.158	mf	cation binding
FBgn0030367	GO:0032451	0.151	mf	demethylase activity
FBgn0030367	GO:0031406	0.144	mf	carboxylic acid binding
FBgn0030367	GO:0043168	0.144	mf	anion binding
FBgn0030367	GO:0043177	0.144	mf	organic acid binding
FBgn0030367	GO:0015645	0.128	mf	fatty acid ligase activity
FBgn0030367	GO:0016878	0.128	mf	acid-thiol ligase activity
FBgn0030367	GO:0016405	0.128	mf	CoA-ligase activity
FBgn0030367	GO:0016765	0.128	mf	transferase activity, transferring alkyl or aryl (other than methyl) groups
FBgn0030367	GO:0016877	0.128	mf	ligase activity, forming carbon-sulfur bonds
FBgn0030367	GO:0004364	0.128	mf	glutathione transferase activity
FBgn0030367	GO:0016740	0.128	mf	transferase activity
FBgn0030367	GO:0016874	0.128	mf	ligase activity
FBgn0030367	GO:0003723	0.117	mf	RNA binding
FBgn0030367	GO:0008401	0.114	mf	retinoic acid 4-hydroxylase activity
FBgn0030367	GO:0016830	0.114	mf	carbon-carbon lyase activity
FBgn0030367	GO:0008389	0.114	mf	coumarin 7-hydroxylase activity
FBgn0030367	GO:0008392	0.114	mf	arachidonic acid epoxygenase activity
FBgn0030367	GO:0046996	0.113	mf	oxidoreductase activity, acting on paired donors, with incorporation or reduction of molecular oxygen, with NAD(P)H as one donor, and the other dehydrogenated
FBgn0030367	GO:0016702	0.113	mf	oxidoreductase activity, acting on single donors with incorporation of molecular oxygen, incorporation of two atoms of oxygen
FBgn0030367	GO:0034813	0.113	mf	benzo(a)pyrene 7,8-dioxygenase activity
FBgn0030367	GO:0008386	0.113	mf	cholesterol monooxygenase (side-chain-cleaving) activity
FBgn0030367	GO:0034811	0.113	mf	benzo(a)pyrene 9,10-dioxygenase activity
FBgn0030367	GO:0016835	0.113	mf	carbon-oxygen lyase activity
FBgn0030367	GO:0051213	0.113	mf	dioxygenase activity
FBgn0030367	GO:0016701	0.113	mf	oxidoreductase activity, acting on single donors with incorporation of molecular oxygen
FBgn0030367	GO:0044877	0.112	mf	protein-containing complex binding
FBgn0030367	GO:0043178	0.112	mf	alcohol binding
FBgn0030367	GO:0033293	0.111	mf	monocarboxylic acid binding
FBgn0030367	GO:0070643	0.111	mf	vitamin D 25-hydroxylase activity
FBgn0030367	GO:0004467	0.111	mf	long-chain fatty acid-CoA ligase activity
FBgn0030367	GO:0016832	0.109	mf	aldehyde-lyase activity
FBgn0030367	GO:0016838	0.109	mf	carbon-oxygen lyase activity, acting on phosphates
FBgn0030367	GO:0047442	0.109	mf	17-alpha-hydroxyprogesterone aldolase activity
FBgn0030367	GO:0033781	0.107	mf	cholesterol 24-hydroxylase activity
FBgn0030367	GO:0010333	0.104	mf	terpene synthase activity
FBgn0030367	GO:0033764	0.104	mf	steroid dehydrogenase activity, acting on the CH-OH group of donors, NAD or NADP as acceptor
FBgn0030367	GO:0047006	0.104	mf	17-alpha,20-alpha-dihydroxypregn-4-en-3-one dehydrogenase activity
FBgn0030367	GO:0016229	0.104	mf	steroid dehydrogenase activity
FBgn0030367	GO:0070576	0.104	mf	vitamin D 24-hydroxylase activity
FBgn0030367	GO:0030343	0.104	mf	vitamin D3 25-hydroxylase activity
FBgn0030367	GO:0101020	0.104	mf	estrogen 16-alpha-hydroxylase activity
FBgn0030367	GO:0106223	0.104	mf	germacrene A hydroxylase activity
FBgn0030367	GO:0005504	0.099	mf	fatty acid binding
FBgn0030367	GO:0019899	0.097	mf	enzyme binding
FBgn0030367	GO:0036041	0.087	mf	long-chain fatty acid binding
FBgn0030367	GO:0003682	0.087	mf	chromatin binding
FBgn0030367	GO:0042802	0.083	mf	identical protein binding
FBgn0030367	GO:0003693	0.082	mf	P-element binding
FBgn0030367	GO:0052689	0.082	mf	carboxylic ester hydrolase activity
FBgn0030367	GO:0016788	0.082	mf	hydrolase activity, acting on ester bonds
FBgn0030367	GO:0016787	0.082	mf	hydrolase activity
FBgn0030367	GO:0005506	0.08	mf	iron ion binding
CPIJ017200	GO:0003674	0.978	mf	molecular_function
CPIJ017200	GO:0003824	0.977	mf	catalytic activity
CPIJ017200	GO:0016491	0.977	mf	oxidoreductase activity
CPIJ017200	GO:0004497	0.972	mf	monooxygenase activity
CPIJ017200	GO:0016705	0.934	mf	oxidoreductase activity, acting on paired donors, with incorporation or reduction of molecular oxygen
CPIJ017200	GO:0008395	0.777	mf	steroid hydroxylase activity
CPIJ017200	GO:0005488	0.712	mf	binding
CPIJ017200	GO:0097159	0.697	mf	organic cyclic compound binding
CPIJ017200	GO:0016709	0.692	mf	oxidoreductase activity, acting on paired donors, with incorporation or reduction of molecular oxygen, NAD(P)H as one donor, and incorporation of one atom of oxygen
CPIJ017200	GO:1901363	0.678	mf	heterocyclic compound binding
CPIJ017200	GO:0036094	0.595	mf	small molecule binding
CPIJ017200	GO:0016713	0.576	mf	oxidoreductase activity, acting on paired donors, with incorporation or reduction of molecular oxygen, reduced iron-sulfur protein as one donor, and incorporation of one atom of oxygen
CPIJ017200	GO:0048037	0.426	mf	cofactor binding
CPIJ017200	GO:0020037	0.426	mf	heme binding
CPIJ017200	GO:0046906	0.426	mf	tetrapyrrole binding
CPIJ017200	GO:0005515	0.386	mf	protein binding
CPIJ017200	GO:0008144	0.375	mf	drug binding
CPIJ017200	GO:0019825	0.375	mf	oxygen binding
CPIJ017200	GO:0050649	0.367	mf	testosterone 6-beta-hydroxylase activity
CPIJ017200	GO:0008289	0.324	mf	lipid binding
CPIJ017200	GO:0018685	0.309	mf	alkane 1-monooxygenase activity
CPIJ017200	GO:0043167	0.259	mf	ion binding
CPIJ017200	GO:0008391	0.231	mf	arachidonic acid monooxygenase activity
CPIJ017200	GO:0060089	0.221	mf	molecular transducer activity
CPIJ017200	GO:0016829	0.211	mf	lyase activity
CPIJ017200	GO:0046872	0.202	mf	metal ion binding
CPIJ017200	GO:0043169	0.202	mf	cation binding
CPIJ017200	GO:0016712	0.19	mf	oxidoreductase activity, acting on paired donors, with incorporation or reduction of molecular oxygen, reduced flavin or flavoprotein as one donor, and incorporation of one atom of oxygen
CPIJ017200	GO:0070330	0.178	mf	aromatase activity
CPIJ017200	GO:0031406	0.177	mf	carboxylic acid binding
CPIJ017200	GO:0043168	0.177	mf	anion binding
CPIJ017200	GO:0043177	0.177	mf	organic acid binding
CPIJ017200	GO:1990837	0.166	mf	sequence-specific double-stranded DNA binding
CPIJ017200	GO:0003690	0.166	mf	double-stranded DNA binding
CPIJ017200	GO:0043565	0.166	mf	sequence-specific DNA binding
CPIJ017200	GO:0016773	0.166	mf	phosphotransferase activity, alcohol group as acceptor
CPIJ017200	GO:0016301	0.166	mf	kinase activity
CPIJ017200	GO:0003677	0.166	mf	DNA binding
CPIJ017200	GO:0003676	0.166	mf	nucleic acid binding
CPIJ017200	GO:0004888	0.166	mf	transmembrane signaling receptor activity
CPIJ017200	GO:0004672	0.166	mf	protein kinase activity
CPIJ017200	GO:0038023	0.166	mf	signaling receptor activity
CPIJ017200	GO:0097367	0.166	mf	carbohydrate derivative binding
CPIJ017200	GO:0140096	0.166	mf	catalytic activity, acting on a protein
CPIJ017200	GO:0042802	0.164	mf	identical protein binding
CPIJ017200	GO:0032451	0.158	mf	demethylase activity
CPIJ017200	GO:0004508	0.156	mf	steroid 17-alpha-monooxygenase activity
CPIJ017200	GO:0005496	0.149	mf	steroid binding
CPIJ017200	GO:0000976	0.146	mf	transcription regulatory region sequence-specific DNA binding
CPIJ017200	GO:0044212	0.146	mf	transcription regulatory region DNA binding
CPIJ017200	GO:0001067	0.146	mf	regulatory region nucleic acid binding
CPIJ017200	GO:0016830	0.142	mf	carbon-carbon lyase activity
CPIJ017200	GO:0016616	0.131	mf	oxidoreductase activity, acting on the CH-OH group of donors, NAD or NADP as acceptor
CPIJ017200	GO:0016614	0.131	mf	oxidoreductase activity, acting on CH-OH group of donors
CPIJ017200	GO:0005506	0.117	mf	iron ion binding
CPIJ017200	GO:0046914	0.117	mf	transition metal ion binding
CPIJ017200	GO:0003723	0.117	mf	RNA binding
CPIJ017200	GO:0008401	0.114	mf	retinoic acid 4-hydroxylase activity
CPIJ017200	GO:0008392	0.114	mf	arachidonic acid epoxygenase activity
CPIJ017200	GO:0046996	0.113	mf	oxidoreductase activity, acting on paired donors, with incorporation or reduction of molecular oxygen, with NAD(P)H as one donor, and the other dehydrogenated
CPIJ017200	GO:0016702	0.113	mf	oxidoreductase activity, acting on single donors with incorporation of molecular oxygen, incorporation of two atoms of oxygen
CPIJ017200	GO:0034813	0.113	mf	benzo(a)pyrene 7,8-dioxygenase activity
CPIJ017200	GO:0008386	0.113	mf	cholesterol monooxygenase (side-chain-cleaving) activity
CPIJ017200	GO:0034811	0.113	mf	benzo(a)pyrene 9,10-dioxygenase activity
CPIJ017200	GO:0016835	0.113	mf	carbon-oxygen lyase activity
CPIJ017200	GO:0051213	0.113	mf	dioxygenase activity
CPIJ017200	GO:0016701	0.113	mf	oxidoreductase activity, acting on single donors with incorporation of molecular oxygen
CPIJ017200	GO:0044877	0.112	mf	protein-containing complex binding
CPIJ017200	GO:0008389	0.112	mf	coumarin 7-hydroxylase activity
CPIJ017200	GO:0033293	0.111	mf	monocarboxylic acid binding
CPIJ017200	GO:0015645	0.111	mf	fatty acid ligase activity
CPIJ017200	GO:0016878	0.111	mf	acid-thiol ligase activity
CPIJ017200	GO:0016405	0.111	mf	CoA-ligase activity
CPIJ017200	GO:0016877	0.111	mf	ligase activity, forming carbon-sulfur bonds
CPIJ017200	GO:0016874	0.111	mf	ligase activity
CPIJ017200	GO:0071771	0.11	mf	aldehyde decarbonylase activity
CPIJ017200	GO:0016832	0.109	mf	aldehyde-lyase activity
CPIJ017200	GO:0016838	0.109	mf	carbon-oxygen lyase activity, acting on phosphates
CPIJ017200	GO:0047442	0.109	mf	17-alpha-hydroxyprogesterone aldolase activity
CPIJ017200	GO:0070643	0.109	mf	vitamin D 25-hydroxylase activity
CPIJ017200	GO:0010333	0.104	mf	terpene synthase activity
CPIJ017200	GO:0033764	0.104	mf	steroid dehydrogenase activity, acting on the CH-OH group of donors, NAD or NADP as acceptor
CPIJ017200	GO:0004498	0.104	mf	calcidiol 1-monooxygenase activity
CPIJ017200	GO:0047006	0.104	mf	17-alpha,20-alpha-dihydroxypregn-4-en-3-one dehydrogenase activity
CPIJ017200	GO:0016229	0.104	mf	steroid dehydrogenase activity
CPIJ017200	GO:0070576	0.104	mf	vitamin D 24-hydroxylase activity
CPIJ017200	GO:0030343	0.104	mf	vitamin D3 25-hydroxylase activity
CPIJ017200	GO:0101020	0.104	mf	estrogen 16-alpha-hydroxylase activity
CPIJ017200	GO:0106223	0.104	mf	germacrene A hydroxylase activity
CPIJ017200	GO:0019899	0.097	mf	enzyme binding
CPIJ017200	GO:0004467	0.093	mf	long-chain fatty acid-CoA ligase activity
CPIJ017200	GO:0042768	0.093	mf	ecdysteroid 2-hydroxylase activity
CPIJ017200	GO:0042803	0.089	mf	protein homodimerization activity
CPIJ017200	GO:0046983	0.089	mf	protein dimerization activity
CPIJ017200	GO:0016740	0.085	mf	transferase activity
CPIJ017200	GO:0010295	0.08	mf	(+)-abscisic acid 8'-hydroxylase activity
CPIJ017200	GO:0016717	0.08	mf	oxidoreductase activity, acting on paired donors, with oxidation of a pair of donors resulting in the reduction of molecular oxygen to two molecules of water
CPIJ017200	GO:0052869	0.08	mf	arachidonic acid omega-hydroxylase activity
CPIJ017200	GO:0050051	0.08	mf	leukotriene-B4 20-monooxygenase activity
CPIJ017200	GO:0016627	0.08	mf	oxidoreductase activity, acting on the CH-CH group of donors
CPIJ009587	GO:0003674	0.978	mf	molecular_function
CPIJ009587	GO:0016491	0.972	mf	oxidoreductase activity
CPIJ009587	GO:0003824	0.972	mf	catalytic activity
CPIJ009587	GO:0004497	0.961	mf	monooxygenase activity
CPIJ009587	GO:0016705	0.924	mf	oxidoreductase activity, acting on paired donors, with incorporation or reduction of molecular oxygen
CPIJ009587	GO:0097159	0.798	mf	organic cyclic compound binding
CPIJ009587	GO:0005488	0.798	mf	binding
CPIJ009587	GO:0036094	0.78	mf	small molecule binding
CPIJ009587	GO:1901363	0.776	mf	heterocyclic compound binding
CPIJ009587	GO:0016709	0.688	mf	oxidoreductase activity, acting on paired donors, with incorporation or reduction of molecular oxygen, NAD(P)H as one donor, and incorporation of one atom of oxygen
CPIJ009587	GO:0008395	0.645	mf	steroid hydroxylase activity
CPIJ009587	GO:0005515	0.599	mf	protein binding
CPIJ009587	GO:0043167	0.486	mf	ion binding
CPIJ009587	GO:0048037	0.481	mf	cofactor binding
CPIJ009587	GO:0020037	0.481	mf	heme binding
CPIJ009587	GO:0046906	0.481	mf	tetrapyrrole binding
CPIJ009587	GO:0016713	0.466	mf	oxidoreductase activity, acting on paired donors, with incorporation or reduction of molecular oxygen, reduced iron-sulfur protein as one donor, and incorporation of one atom of oxygen
CPIJ009587	GO:0008144	0.433	mf	drug binding
CPIJ009587	GO:0019825	0.345	mf	oxygen binding
CPIJ009587	GO:0043168	0.26	mf	anion binding
CPIJ009587	GO:0008391	0.254	mf	arachidonic acid monooxygenase activity
CPIJ009587	GO:0018685	0.241	mf	alkane 1-monooxygenase activity
CPIJ009587	GO:0050649	0.228	mf	testosterone 6-beta-hydroxylase activity
CPIJ009587	GO:0042802	0.219	mf	identical protein binding
CPIJ009587	GO:0016773	0.205	mf	phosphotransferase activity, alcohol group as acceptor
CPIJ009587	GO:0016301	0.205	mf	kinase activity
CPIJ009587	GO:0004672	0.205	mf	protein kinase activity
CPIJ009587	GO:0140096	0.205	mf	catalytic activity, acting on a protein
CPIJ009587	GO:0060089	0.203	mf	molecular transducer activity
CPIJ009587	GO:0008289	0.202	mf	lipid binding
CPIJ009587	GO:0031406	0.202	mf	carboxylic acid binding
CPIJ009587	GO:0043177	0.202	mf	organic acid binding
CPIJ009587	GO:0016712	0.182	mf	oxidoreductase activity, acting on paired donors, with incorporation or reduction of molecular oxygen, reduced flavin or flavoprotein as one donor, and incorporation of one atom of oxygen
CPIJ009587	GO:0046872	0.168	mf	metal ion binding
CPIJ009587	GO:0043169	0.168	mf	cation binding
CPIJ009587	GO:0000976	0.166	mf	transcription regulatory region sequence-specific DNA binding
CPIJ009587	GO:1990837	0.166	mf	sequence-specific double-stranded DNA binding
CPIJ009587	GO:0044212	0.166	mf	transcription regulatory region DNA binding
CPIJ009587	GO:0003690	0.166	mf	double-stranded DNA binding
CPIJ009587	GO:0043565	0.166	mf	sequence-specific DNA binding
CPIJ009587	GO:0003677	0.166	mf	DNA binding
CPIJ009587	GO:0001067	0.166	mf	regulatory region nucleic acid binding
CPIJ009587	GO:0003676	0.166	mf	nucleic acid binding
CPIJ009587	GO:0004888	0.166	mf	transmembrane signaling receptor activity
CPIJ009587	GO:0038023	0.166	mf	signaling receptor activity
CPIJ009587	GO:0097367	0.166	mf	carbohydrate derivative binding
CPIJ009587	GO:0004508	0.156	mf	steroid 17-alpha-monooxygenase activity
CPIJ009587	GO:0016614	0.155	mf	oxidoreductase activity, acting on CH-OH group of donors
CPIJ009587	GO:0032451	0.151	mf	demethylase activity
CPIJ009587	GO:0033293	0.147	mf	monocarboxylic acid binding
CPIJ009587	GO:0070330	0.146	mf	aromatase activity
CPIJ009587	GO:0016616	0.143	mf	oxidoreductase activity, acting on the CH-OH group of donors, NAD or NADP as acceptor
CPIJ009587	GO:0033764	0.132	mf	steroid dehydrogenase activity, acting on the CH-OH group of donors, NAD or NADP as acceptor
CPIJ009587	GO:0016229	0.132	mf	steroid dehydrogenase activity
CPIJ009587	GO:0016829	0.131	mf	lyase activity
CPIJ009587	GO:0019899	0.119	mf	enzyme binding
CPIJ009587	GO:0003723	0.117	mf	RNA binding
CPIJ009587	GO:0008401	0.114	mf	retinoic acid 4-hydroxylase activity
CPIJ009587	GO:0008392	0.114	mf	arachidonic acid epoxygenase activity
CPIJ009587	GO:0046996	0.113	mf	oxidoreductase activity, acting on paired donors, with incorporation or reduction of molecular oxygen, with NAD(P)H as one donor, and the other dehydrogenated
CPIJ009587	GO:0016702	0.113	mf	oxidoreductase activity, acting on single donors with incorporation of molecular oxygen, incorporation of two atoms of oxygen
CPIJ009587	GO:0034813	0.113	mf	benzo(a)pyrene 7,8-dioxygenase activity
CPIJ009587	GO:0008386	0.113	mf	cholesterol monooxygenase (side-chain-cleaving) activity
CPIJ009587	GO:0034811	0.113	mf	benzo(a)pyrene 9,10-dioxygenase activity
CPIJ009587	GO:0016835	0.113	mf	carbon-oxygen lyase activity
CPIJ009587	GO:0051213	0.113	mf	dioxygenase activity
CPIJ009587	GO:0016701	0.113	mf	oxidoreductase activity, acting on single donors with incorporation of molecular oxygen
CPIJ009587	GO:0044877	0.112	mf	protein-containing complex binding
CPIJ009587	GO:0016830	0.112	mf	carbon-carbon lyase activity
CPIJ009587	GO:0008389	0.112	mf	coumarin 7-hydroxylase activity
CPIJ009587	GO:0016740	0.111	mf	transferase activity
CPIJ009587	GO:0016832	0.109	mf	aldehyde-lyase activity
CPIJ009587	GO:0016838	0.109	mf	carbon-oxygen lyase activity, acting on phosphates
CPIJ009587	GO:0047442	0.109	mf	17-alpha-hydroxyprogesterone aldolase activity
CPIJ009587	GO:0070643	0.109	mf	vitamin D 25-hydroxylase activity
CPIJ009587	GO:0046983	0.105	mf	protein dimerization activity
CPIJ009587	GO:0010333	0.104	mf	terpene synthase activity
CPIJ009587	GO:0004498	0.104	mf	calcidiol 1-monooxygenase activity
CPIJ009587	GO:0047006	0.104	mf	17-alpha,20-alpha-dihydroxypregn-4-en-3-one dehydrogenase activity
CPIJ009587	GO:0070576	0.104	mf	vitamin D 24-hydroxylase activity
CPIJ009587	GO:0030343	0.104	mf	vitamin D3 25-hydroxylase activity
CPIJ009587	GO:0101020	0.104	mf	estrogen 16-alpha-hydroxylase activity
CPIJ009587	GO:0106223	0.104	mf	germacrene A hydroxylase activity
CPIJ009587	GO:0016627	0.102	mf	oxidoreductase activity, acting on the CH-CH group of donors
CPIJ009587	GO:0016651	0.102	mf	oxidoreductase activity, acting on NAD(P)H
CPIJ009587	GO:0022804	0.089	mf	active transmembrane transporter activity
CPIJ009587	GO:0022857	0.089	mf	transmembrane transporter activity
CPIJ009587	GO:0005215	0.089	mf	transporter activity
CPIJ009587	GO:0046914	0.081	mf	transition metal ion binding
CPIJ009587	GO:0005506	0.08	mf	iron ion binding
CPIJ009587	GO:0010295	0.08	mf	(+)-abscisic acid 8'-hydroxylase activity
CPIJ009587	GO:0016717	0.08	mf	oxidoreductase activity, acting on paired donors, with oxidation of a pair of donors resulting in the reduction of molecular oxygen to two molecules of water
CPIJ009587	GO:0052869	0.08	mf	arachidonic acid omega-hydroxylase activity
CPIJ009587	GO:0050051	0.08	mf	leukotriene-B4 20-monooxygenase activity
CPIJ009587	GO:0071614	0.08	mf	linoleic acid epoxygenase activity
CPIJ009587	GO:0035639	0.078	mf	purine ribonucleoside triphosphate binding
CPIJ009587	GO:1901265	0.078	mf	nucleoside phosphate binding
CPIJ009587	GO:0008324	0.078	mf	cation transmembrane transporter activity
CPIJ009587	GO:0015075	0.078	mf	ion transmembrane transporter activity
CPIJ009587	GO:0016787	0.077	mf	hydrolase activity
CPIJ000655	GO:0003674	0.978	mf	molecular_function
CPIJ000655	GO:0003824	0.97	mf	catalytic activity
CPIJ000655	GO:0016491	0.97	mf	oxidoreductase activity
CPIJ000655	GO:0004497	0.94	mf	monooxygenase activity
CPIJ000655	GO:0016705	0.853	mf	oxidoreductase activity, acting on paired donors, with incorporation or reduction of molecular oxygen
CPIJ000655	GO:0005488	0.711	mf	binding
CPIJ000655	GO:0097159	0.702	mf	organic cyclic compound binding
CPIJ000655	GO:1901363	0.675	mf	heterocyclic compound binding
CPIJ000655	GO:0008395	0.658	mf	steroid hydroxylase activity
CPIJ000655	GO:0016709	0.648	mf	oxidoreductase activity, acting on paired donors, with incorporation or reduction of molecular oxygen, NAD(P)H as one donor, and incorporation of one atom of oxygen
CPIJ000655	GO:0036094	0.529	mf	small molecule binding
CPIJ000655	GO:0016713	0.466	mf	oxidoreductase activity, acting on paired donors, with incorporation or reduction of molecular oxygen, reduced iron-sulfur protein as one donor, and incorporation of one atom of oxygen
CPIJ000655	GO:0048037	0.426	mf	cofactor binding
CPIJ000655	GO:0020037	0.426	mf	heme binding
CPIJ000655	GO:0046906	0.426	mf	tetrapyrrole binding
CPIJ000655	GO:0005515	0.357	mf	protein binding
CPIJ000655	GO:0008144	0.345	mf	drug binding
CPIJ000655	GO:0019825	0.345	mf	oxygen binding
CPIJ000655	GO:0050649	0.272	mf	testosterone 6-beta-hydroxylase activity
CPIJ000655	GO:0016740	0.25	mf	transferase activity
CPIJ000655	GO:0018685	0.241	mf	alkane 1-monooxygenase activity
CPIJ000655	GO:0043167	0.238	mf	ion binding
CPIJ000655	GO:0008391	0.231	mf	arachidonic acid monooxygenase activity
CPIJ000655	GO:0016209	0.218	mf	antioxidant activity
CPIJ000655	GO:0052689	0.2	mf	carboxylic ester hydrolase activity
CPIJ000655	GO:0016788	0.2	mf	hydrolase activity, acting on ester bonds
CPIJ000655	GO:0016787	0.2	mf	hydrolase activity
CPIJ000655	GO:0016829	0.195	mf	lyase activity
CPIJ000655	GO:0016746	0.191	mf	transferase activity, transferring acyl groups
CPIJ000655	GO:0008289	0.176	mf	lipid binding
CPIJ000655	GO:1990837	0.166	mf	sequence-specific double-stranded DNA binding
CPIJ000655	GO:0044212	0.166	mf	transcription regulatory region DNA binding
CPIJ000655	GO:0003690	0.166	mf	double-stranded DNA binding
CPIJ000655	GO:0043565	0.166	mf	sequence-specific DNA binding
CPIJ000655	GO:0016773	0.166	mf	phosphotransferase activity, alcohol group as acceptor
CPIJ000655	GO:0016301	0.166	mf	kinase activity
CPIJ000655	GO:0003677	0.166	mf	DNA binding
CPIJ000655	GO:0001067	0.166	mf	regulatory region nucleic acid binding
CPIJ000655	GO:0003676	0.166	mf	nucleic acid binding
CPIJ000655	GO:0004888	0.166	mf	transmembrane signaling receptor activity
CPIJ000655	GO:0004672	0.166	mf	protein kinase activity
CPIJ000655	GO:0038023	0.166	mf	signaling receptor activity
CPIJ000655	GO:0097367	0.166	mf	carbohydrate derivative binding
CPIJ000655	GO:0140096	0.166	mf	catalytic activity, acting on a protein
CPIJ000655	GO:0060089	0.166	mf	molecular transducer activity
CPIJ000655	GO:0004508	0.156	mf	steroid 17-alpha-monooxygenase activity
CPIJ000655	GO:0000976	0.146	mf	transcription regulatory region sequence-specific DNA binding
CPIJ000655	GO:0016684	0.128	mf	oxidoreductase activity, acting on peroxide as acceptor
CPIJ000655	GO:0004601	0.128	mf	peroxidase activity
CPIJ000655	GO:0005506	0.117	mf	iron ion binding
CPIJ000655	GO:0046914	0.117	mf	transition metal ion binding
CPIJ000655	GO:0046872	0.117	mf	metal ion binding
CPIJ000655	GO:0043169	0.117	mf	cation binding
CPIJ000655	GO:0003723	0.117	mf	RNA binding
CPIJ000655	GO:0042802	0.116	mf	identical protein binding
CPIJ000655	GO:0043168	0.116	mf	anion binding
CPIJ000655	GO:0008401	0.114	mf	retinoic acid 4-hydroxylase activity
CPIJ000655	GO:0008392	0.114	mf	arachidonic acid epoxygenase activity
CPIJ000655	GO:0016712	0.114	mf	oxidoreductase activity, acting on paired donors, with incorporation or reduction of molecular oxygen, reduced flavin or flavoprotein as one donor, and incorporation of one atom of oxygen
CPIJ000655	GO:0046996	0.113	mf	oxidoreductase activity, acting on paired donors, with incorporation or reduction of molecular oxygen, with NAD(P)H as one donor, and the other dehydrogenated
CPIJ000655	GO:0016702	0.113	mf	oxidoreductase activity, acting on single donors with incorporation of molecular oxygen, incorporation of two atoms of oxygen
CPIJ000655	GO:0034813	0.113	mf	benzo(a)pyrene 7,8-dioxygenase activity
CPIJ000655	GO:0008386	0.113	mf	cholesterol monooxygenase (side-chain-cleaving) activity
CPIJ000655	GO:0034811	0.113	mf	benzo(a)pyrene 9,10-dioxygenase activity
CPIJ000655	GO:0016614	0.113	mf	oxidoreductase activity, acting on CH-OH group of donors
CPIJ000655	GO:0016835	0.113	mf	carbon-oxygen lyase activity
CPIJ000655	GO:0051213	0.113	mf	dioxygenase activity
CPIJ000655	GO:0016701	0.113	mf	oxidoreductase activity, acting on single donors with incorporation of molecular oxygen
CPIJ000655	GO:0016830	0.112	mf	carbon-carbon lyase activity
CPIJ000655	GO:0008389	0.112	mf	coumarin 7-hydroxylase activity
CPIJ000655	GO:0033293	0.111	mf	monocarboxylic acid binding
CPIJ000655	GO:0031406	0.111	mf	carboxylic acid binding
CPIJ000655	GO:0043177	0.111	mf	organic acid binding
CPIJ000655	GO:0016651	0.111	mf	oxidoreductase activity, acting on NAD(P)H
CPIJ000655	GO:0016791	0.111	mf	phosphatase activity
CPIJ000655	GO:0004312	0.111	mf	fatty acid synthase activity
CPIJ000655	GO:0016747	0.111	mf	transferase activity, transferring acyl groups other than amino-acyl groups
CPIJ000655	GO:0042578	0.111	mf	phosphoric ester hydrolase activity
CPIJ000655	GO:0016832	0.109	mf	aldehyde-lyase activity
CPIJ000655	GO:0016838	0.109	mf	carbon-oxygen lyase activity, acting on phosphates
CPIJ000655	GO:0047442	0.109	mf	17-alpha-hydroxyprogesterone aldolase activity
CPIJ000655	GO:0070643	0.109	mf	vitamin D 25-hydroxylase activity
CPIJ000655	GO:0043178	0.107	mf	alcohol binding
CPIJ000655	GO:0101020	0.106	mf	estrogen 16-alpha-hydroxylase activity
CPIJ000655	GO:0010333	0.104	mf	terpene synthase activity
CPIJ000655	GO:0016616	0.104	mf	oxidoreductase activity, acting on the CH-OH group of donors, NAD or NADP as acceptor
CPIJ000655	GO:0033764	0.104	mf	steroid dehydrogenase activity, acting on the CH-OH group of donors, NAD or NADP as acceptor
CPIJ000655	GO:0004498	0.104	mf	calcidiol 1-monooxygenase activity
CPIJ000655	GO:0070330	0.104	mf	aromatase activity
CPIJ000655	GO:0047006	0.104	mf	17-alpha,20-alpha-dihydroxypregn-4-en-3-one dehydrogenase activity
CPIJ000655	GO:0016229	0.104	mf	steroid dehydrogenase activity
CPIJ000655	GO:0070576	0.104	mf	vitamin D 24-hydroxylase activity
CPIJ000655	GO:0030343	0.104	mf	vitamin D3 25-hydroxylase activity
CPIJ000655	GO:0106223	0.104	mf	germacrene A hydroxylase activity
CPIJ000655	GO:0019899	0.097	mf	enzyme binding
CPIJ000655	GO:0032451	0.087	mf	demethylase activity
CPIJ000655	GO:0016765	0.082	mf	transferase activity, transferring alkyl or aryl (other than methyl) groups
CPIJ000655	GO:0004364	0.082	mf	glutathione transferase activity
CPIJ000655	GO:0010295	0.08	mf	(+)-abscisic acid 8'-hydroxylase activity
CPIJ000655	GO:0016717	0.08	mf	oxidoreductase activity, acting on paired donors, with oxidation of a pair of donors resulting in the reduction of molecular oxygen to two molecules of water
AGAP002197	GO:0003674	0.978	mf	molecular_function
AGAP002197	GO:0003824	0.977	mf	catalytic activity
AGAP002197	GO:0016491	0.972	mf	oxidoreductase activity
AGAP002197	GO:0004497	0.961	mf	monooxygenase activity
AGAP002197	GO:0016705	0.92	mf	oxidoreductase activity, acting on paired donors, with incorporation or reduction of molecular oxygen
AGAP002197	GO:0097159	0.851	mf	organic cyclic compound binding
AGAP002197	GO:0005488	0.851	mf	binding
AGAP002197	GO:1901363	0.843	mf	heterocyclic compound binding
AGAP002197	GO:0016709	0.701	mf	oxidoreductase activity, acting on paired donors, with incorporation or reduction of molecular oxygen, NAD(P)H as one donor, and incorporation of one atom of oxygen
AGAP002197	GO:0008395	0.67	mf	steroid hydroxylase activity
AGAP002197	GO:0036094	0.57	mf	small molecule binding
AGAP002197	GO:0016713	0.56	mf	oxidoreductase activity, acting on paired donors, with incorporation or reduction of molecular oxygen, reduced iron-sulfur protein as one donor, and incorporation of one atom of oxygen
AGAP002197	GO:0005515	0.514	mf	protein binding
AGAP002197	GO:0048037	0.426	mf	cofactor binding
AGAP002197	GO:0020037	0.426	mf	heme binding
AGAP002197	GO:0046906	0.426	mf	tetrapyrrole binding
AGAP002197	GO:0008144	0.375	mf	drug binding
AGAP002197	GO:0019825	0.375	mf	oxygen binding
AGAP002197	GO:0050649	0.331	mf	testosterone 6-beta-hydroxylase activity
AGAP002197	GO:0018685	0.279	mf	alkane 1-monooxygenase activity
AGAP002197	GO:0008289	0.272	mf	lipid binding
AGAP002197	GO:0043167	0.254	mf	ion binding
AGAP002197	GO:0003690	0.236	mf	double-stranded DNA binding
AGAP002197	GO:0003677	0.236	mf	DNA binding
AGAP002197	GO:0003676	0.236	mf	nucleic acid binding
AGAP002197	GO:0008391	0.231	mf	arachidonic acid monooxygenase activity
AGAP002197	GO:0000976	0.225	mf	transcription regulatory region sequence-specific DNA binding
AGAP002197	GO:1990837	0.225	mf	sequence-specific double-stranded DNA binding
AGAP002197	GO:0044212	0.225	mf	transcription regulatory region DNA binding
AGAP002197	GO:0043565	0.225	mf	sequence-specific DNA binding
AGAP002197	GO:0001067	0.225	mf	regulatory region nucleic acid binding
AGAP002197	GO:0060089	0.221	mf	molecular transducer activity
AGAP002197	GO:0016765	0.218	mf	transferase activity, transferring alkyl or aryl (other than methyl) groups
AGAP002197	GO:0004364	0.218	mf	glutathione transferase activity
AGAP002197	GO:0016740	0.218	mf	transferase activity
AGAP002197	GO:0016712	0.182	mf	oxidoreductase activity, acting on paired donors, with incorporation or reduction of molecular oxygen, reduced flavin or flavoprotein as one donor, and incorporation of one atom of oxygen
AGAP002197	GO:0070330	0.178	mf	aromatase activity
AGAP002197	GO:0033293	0.177	mf	monocarboxylic acid binding
AGAP002197	GO:0031406	0.177	mf	carboxylic acid binding
AGAP002197	GO:0043168	0.177	mf	anion binding
AGAP002197	GO:0043177	0.177	mf	organic acid binding
AGAP002197	GO:0038023	0.176	mf	signaling receptor activity
AGAP002197	GO:0016829	0.171	mf	lyase activity
AGAP002197	GO:0046872	0.167	mf	metal ion binding
AGAP002197	GO:0043169	0.167	mf	cation binding
AGAP002197	GO:0016773	0.166	mf	phosphotransferase activity, alcohol group as acceptor
AGAP002197	GO:0016301	0.166	mf	kinase activity
AGAP002197	GO:0004888	0.166	mf	transmembrane signaling receptor activity
AGAP002197	GO:0004672	0.166	mf	protein kinase activity
AGAP002197	GO:0140096	0.166	mf	catalytic activity, acting on a protein
AGAP002197	GO:0097367	0.163	mf	carbohydrate derivative binding
AGAP002197	GO:0032451	0.158	mf	demethylase activity
AGAP002197	GO:0004508	0.156	mf	steroid 17-alpha-monooxygenase activity
AGAP002197	GO:0000981	0.152	mf	DNA-binding transcription factor activity, RNA polymerase II-specific
AGAP002197	GO:0003700	0.152	mf	DNA-binding transcription factor activity
AGAP002197	GO:0140110	0.152	mf	transcription regulator activity
AGAP002197	GO:0005504	0.142	mf	fatty acid binding
AGAP002197	GO:0036041	0.132	mf	long-chain fatty acid binding
AGAP002197	GO:0042802	0.132	mf	identical protein binding
AGAP002197	GO:0000987	0.128	mf	proximal promoter sequence-specific DNA binding
AGAP002197	GO:0005496	0.126	mf	steroid binding
AGAP002197	GO:0003723	0.117	mf	RNA binding
AGAP002197	GO:0008401	0.114	mf	retinoic acid 4-hydroxylase activity
AGAP002197	GO:0016830	0.114	mf	carbon-carbon lyase activity
AGAP002197	GO:0008392	0.114	mf	arachidonic acid epoxygenase activity
AGAP002197	GO:0046996	0.113	mf	oxidoreductase activity, acting on paired donors, with incorporation or reduction of molecular oxygen, with NAD(P)H as one donor, and the other dehydrogenated
AGAP002197	GO:0016702	0.113	mf	oxidoreductase activity, acting on single donors with incorporation of molecular oxygen, incorporation of two atoms of oxygen
AGAP002197	GO:0034813	0.113	mf	benzo(a)pyrene 7,8-dioxygenase activity
AGAP002197	GO:0008386	0.113	mf	cholesterol monooxygenase (side-chain-cleaving) activity
AGAP002197	GO:0034811	0.113	mf	benzo(a)pyrene 9,10-dioxygenase activity
AGAP002197	GO:0016614	0.113	mf	oxidoreductase activity, acting on CH-OH group of donors
AGAP002197	GO:0016835	0.113	mf	carbon-oxygen lyase activity
AGAP002197	GO:0051213	0.113	mf	dioxygenase activity
AGAP002197	GO:0016701	0.113	mf	oxidoreductase activity, acting on single donors with incorporation of molecular oxygen
AGAP002197	GO:0008389	0.112	mf	coumarin 7-hydroxylase activity
AGAP002197	GO:0016832	0.109	mf	aldehyde-lyase activity
AGAP002197	GO:0016838	0.109	mf	carbon-oxygen lyase activity, acting on phosphates
AGAP002197	GO:0047442	0.109	mf	17-alpha-hydroxyprogesterone aldolase activity
AGAP002197	GO:0070643	0.109	mf	vitamin D 25-hydroxylase activity
AGAP002197	GO:0010333	0.104	mf	terpene synthase activity
AGAP002197	GO:0016616	0.104	mf	oxidoreductase activity, acting on the CH-OH group of donors, NAD or NADP as acceptor
AGAP002197	GO:0033764	0.104	mf	steroid dehydrogenase activity, acting on the CH-OH group of donors, NAD or NADP as acceptor
AGAP002197	GO:0004498	0.104	mf	calcidiol 1-monooxygenase activity
AGAP002197	GO:0047006	0.104	mf	17-alpha,20-alpha-dihydroxypregn-4-en-3-one dehydrogenase activity
AGAP002197	GO:0016229	0.104	mf	steroid dehydrogenase activity
AGAP002197	GO:0070576	0.104	mf	vitamin D 24-hydroxylase activity
AGAP002197	GO:0030343	0.104	mf	vitamin D3 25-hydroxylase activity
AGAP002197	GO:0101020	0.104	mf	estrogen 16-alpha-hydroxylase activity
AGAP002197	GO:0106223	0.104	mf	germacrene A hydroxylase activity
AGAP002197	GO:0019899	0.097	mf	enzyme binding
AGAP002197	GO:0071771	0.095	mf	aldehyde decarbonylase activity
AGAP002197	GO:0000978	0.082	mf	RNA polymerase II proximal promoter sequence-specific DNA binding
AGAP002197	GO:0000977	0.082	mf	RNA polymerase II regulatory region sequence-specific DNA binding
AGAP002197	GO:0001012	0.082	mf	RNA polymerase II regulatory region DNA binding
AGAP002197	GO:0005506	0.08	mf	iron ion binding
AGAP002197	GO:0046914	0.08	mf	transition metal ion binding
AGAP002197	GO:0010295	0.08	mf	(+)-abscisic acid 8'-hydroxylase activity
AGAP002197	GO:0016717	0.08	mf	oxidoreductase activity, acting on paired donors, with oxidation of a pair of donors resulting in the reduction of molecular oxygen to two molecules of water
AGAP002197	GO:0052869	0.08	mf	arachidonic acid omega-hydroxylase activity
AGAP002197	GO:0050051	0.08	mf	leukotriene-B4 20-monooxygenase activity
CPIJ010810	GO:0003674	0.978	mf	molecular_function
CPIJ010810	GO:0003824	0.977	mf	catalytic activity
CPIJ010810	GO:0016491	0.977	mf	oxidoreductase activity
CPIJ010810	GO:0004497	0.968	mf	monooxygenase activity
CPIJ010810	GO:0016705	0.929	mf	oxidoreductase activity, acting on paired donors, with incorporation or reduction of molecular oxygen
CPIJ010810	GO:0008395	0.755	mf	steroid hydroxylase activity
CPIJ010810	GO:0097159	0.739	mf	organic cyclic compound binding
CPIJ010810	GO:0005488	0.739	mf	binding
CPIJ010810	GO:1901363	0.707	mf	heterocyclic compound binding
CPIJ010810	GO:0016709	0.692	mf	oxidoreductase activity, acting on paired donors, with incorporation or reduction of molecular oxygen, NAD(P)H as one donor, and incorporation of one atom of oxygen
CPIJ010810	GO:0036094	0.595	mf	small molecule binding
CPIJ010810	GO:0016713	0.548	mf	oxidoreductase activity, acting on paired donors, with incorporation or reduction of molecular oxygen, reduced iron-sulfur protein as one donor, and incorporation of one atom of oxygen
CPIJ010810	GO:0005515	0.493	mf	protein binding
CPIJ010810	GO:0048037	0.426	mf	cofactor binding
CPIJ010810	GO:0020037	0.426	mf	heme binding
CPIJ010810	GO:0046906	0.426	mf	tetrapyrrole binding
CPIJ010810	GO:0008144	0.313	mf	drug binding
CPIJ010810	GO:0018685	0.309	mf	alkane 1-monooxygenase activity
CPIJ010810	GO:0008391	0.293	mf	arachidonic acid monooxygenase activity
CPIJ010810	GO:0019825	0.282	mf	oxygen binding
CPIJ010810	GO:0050649	0.24	mf	testosterone 6-beta-hydroxylase activity
CPIJ010810	GO:0016829	0.231	mf	lyase activity
CPIJ010810	GO:0043167	0.226	mf	ion binding
CPIJ010810	GO:0008289	0.223	mf	lipid binding
CPIJ010810	GO:0015645	0.218	mf	fatty acid ligase activity
CPIJ010810	GO:0016878	0.218	mf	acid-thiol ligase activity
CPIJ010810	GO:0016405	0.218	mf	CoA-ligase activity
CPIJ010810	GO:0016877	0.218	mf	ligase activity, forming carbon-sulfur bonds
CPIJ010810	GO:0016874	0.218	mf	ligase activity
CPIJ010810	GO:0016712	0.19	mf	oxidoreductase activity, acting on paired donors, with incorporation or reduction of molecular oxygen, reduced flavin or flavoprotein as one donor, and incorporation of one atom of oxygen
CPIJ010810	GO:0033293	0.177	mf	monocarboxylic acid binding
CPIJ010810	GO:0031406	0.177	mf	carboxylic acid binding
CPIJ010810	GO:0043168	0.177	mf	anion binding
CPIJ010810	GO:0043177	0.177	mf	organic acid binding
CPIJ010810	GO:0032451	0.173	mf	demethylase activity
CPIJ010810	GO:0070330	0.17	mf	aromatase activity
CPIJ010810	GO:0046872	0.167	mf	metal ion binding
CPIJ010810	GO:0043169	0.167	mf	cation binding
CPIJ010810	GO:1990837	0.166	mf	sequence-specific double-stranded DNA binding
CPIJ010810	GO:0044212	0.166	mf	transcription regulatory region DNA binding
CPIJ010810	GO:0003690	0.166	mf	double-stranded DNA binding
CPIJ010810	GO:0043565	0.166	mf	sequence-specific DNA binding
CPIJ010810	GO:0016773	0.166	mf	phosphotransferase activity, alcohol group as acceptor
CPIJ010810	GO:0016301	0.166	mf	kinase activity
CPIJ010810	GO:0003677	0.166	mf	DNA binding
CPIJ010810	GO:0001067	0.166	mf	regulatory region nucleic acid binding
CPIJ010810	GO:0003676	0.166	mf	nucleic acid binding
CPIJ010810	GO:0004888	0.166	mf	transmembrane signaling receptor activity
CPIJ010810	GO:0004672	0.166	mf	protein kinase activity
CPIJ010810	GO:0038023	0.166	mf	signaling receptor activity
CPIJ010810	GO:0097367	0.166	mf	carbohydrate derivative binding
CPIJ010810	GO:0140096	0.166	mf	catalytic activity, acting on a protein
CPIJ010810	GO:0060089	0.166	mf	molecular transducer activity
CPIJ010810	GO:0016830	0.16	mf	carbon-carbon lyase activity
CPIJ010810	GO:0004508	0.156	mf	steroid 17-alpha-monooxygenase activity
CPIJ010810	GO:0005496	0.149	mf	steroid binding
CPIJ010810	GO:0000976	0.146	mf	transcription regulatory region sequence-specific DNA binding
CPIJ010810	GO:0003723	0.144	mf	RNA binding
CPIJ010810	GO:0005504	0.142	mf	fatty acid binding
CPIJ010810	GO:0016616	0.138	mf	oxidoreductase activity, acting on the CH-OH group of donors, NAD or NADP as acceptor
CPIJ010810	GO:0016614	0.138	mf	oxidoreductase activity, acting on CH-OH group of donors
CPIJ010810	GO:0036041	0.126	mf	long-chain fatty acid binding
CPIJ010810	GO:0008401	0.114	mf	retinoic acid 4-hydroxylase activity
CPIJ010810	GO:0008392	0.114	mf	arachidonic acid epoxygenase activity
CPIJ010810	GO:0046996	0.113	mf	oxidoreductase activity, acting on paired donors, with incorporation or reduction of molecular oxygen, with NAD(P)H as one donor, and the other dehydrogenated
CPIJ010810	GO:0016702	0.113	mf	oxidoreductase activity, acting on single donors with incorporation of molecular oxygen, incorporation of two atoms of oxygen
CPIJ010810	GO:0034813	0.113	mf	benzo(a)pyrene 7,8-dioxygenase activity
CPIJ010810	GO:0008386	0.113	mf	cholesterol monooxygenase (side-chain-cleaving) activity
CPIJ010810	GO:0034811	0.113	mf	benzo(a)pyrene 9,10-dioxygenase activity
CPIJ010810	GO:0016835	0.113	mf	carbon-oxygen lyase activity
CPIJ010810	GO:0051213	0.113	mf	dioxygenase activity
CPIJ010810	GO:0016701	0.113	mf	oxidoreductase activity, acting on single donors with incorporation of molecular oxygen
CPIJ010810	GO:0044877	0.112	mf	protein-containing complex binding
CPIJ010810	GO:0008389	0.112	mf	coumarin 7-hydroxylase activity
CPIJ010810	GO:0004467	0.111	mf	long-chain fatty acid-CoA ligase activity
CPIJ010810	GO:0042768	0.111	mf	ecdysteroid 2-hydroxylase activity
CPIJ010810	GO:0071771	0.11	mf	aldehyde decarbonylase activity
CPIJ010810	GO:0043178	0.11	mf	alcohol binding
CPIJ010810	GO:0016832	0.109	mf	aldehyde-lyase activity
CPIJ010810	GO:0016838	0.109	mf	carbon-oxygen lyase activity, acting on phosphates
CPIJ010810	GO:0047442	0.109	mf	17-alpha-hydroxyprogesterone aldolase activity
CPIJ010810	GO:0070643	0.109	mf	vitamin D 25-hydroxylase activity
CPIJ010810	GO:0010333	0.104	mf	terpene synthase activity
CPIJ010810	GO:0033764	0.104	mf	steroid dehydrogenase activity, acting on the CH-OH group of donors, NAD or NADP as acceptor
CPIJ010810	GO:0004498	0.104	mf	calcidiol 1-monooxygenase activity
CPIJ010810	GO:0047006	0.104	mf	17-alpha,20-alpha-dihydroxypregn-4-en-3-one dehydrogenase activity
CPIJ010810	GO:0016229	0.104	mf	steroid dehydrogenase activity
CPIJ010810	GO:0070576	0.104	mf	vitamin D 24-hydroxylase activity
CPIJ010810	GO:0030343	0.104	mf	vitamin D3 25-hydroxylase activity
CPIJ010810	GO:0101020	0.104	mf	estrogen 16-alpha-hydroxylase activity
CPIJ010810	GO:0106223	0.104	mf	germacrene A hydroxylase activity
CPIJ010810	GO:0042802	0.101	mf	identical protein binding
CPIJ010810	GO:0019899	0.097	mf	enzyme binding
CPIJ010810	GO:0003729	0.089	mf	mRNA binding
CPIJ010810	GO:1990939	0.082	mf	ATP-dependent microtubule motor activity
CPIJ010810	GO:0008574	0.082	mf	ATP-dependent microtubule motor activity, plus-end-directed
CPIJ010810	GO:0042623	0.082	mf	ATPase activity, coupled
CPIJ010810	GO:0003777	0.082	mf	microtubule motor activity
CPIJ010810	GO:0003774	0.082	mf	motor activity
CPIJ010810	GO:0016887	0.082	mf	ATPase activity
AGAP005660	GO:0016491	0.987	mf	oxidoreductase activity
AGAP005660	GO:0003824	0.987	mf	catalytic activity
AGAP005660	GO:0003674	0.987	mf	molecular_function
AGAP005660	GO:0004497	0.979	mf	monooxygenase activity
AGAP005660	GO:0016705	0.929	mf	oxidoreductase activity, acting on paired donors, with incorporation or reduction of molecular oxygen
AGAP005660	GO:0008395	0.835	mf	steroid hydroxylase activity
AGAP005660	GO:1901363	0.704	mf	heterocyclic compound binding
AGAP005660	GO:0097159	0.704	mf	organic cyclic compound binding
AGAP005660	GO:0005488	0.704	mf	binding
AGAP005660	GO:0016709	0.699	mf	oxidoreductase activity, acting on paired donors, with incorporation or reduction of molecular oxygen, NAD(P)H as one donor, and incorporation of one atom of oxygen
AGAP005660	GO:0036094	0.543	mf	small molecule binding
AGAP005660	GO:0016712	0.504	mf	oxidoreductase activity, acting on paired donors, with incorporation or reduction of molecular oxygen, reduced flavin or flavoprotein as one donor, and incorporation of one atom of oxygen
AGAP005660	GO:0048037	0.502	mf	cofactor binding
AGAP005660	GO:0020037	0.502	mf	heme binding
AGAP005660	GO:0046906	0.502	mf	tetrapyrrole binding
AGAP005660	GO:0008144	0.471	mf	drug binding
AGAP005660	GO:0019825	0.471	mf	oxygen binding
AGAP005660	GO:0016713	0.469	mf	oxidoreductase activity, acting on paired donors, with incorporation or reduction of molecular oxygen, reduced iron-sulfur protein as one donor, and incorporation of one atom of oxygen
AGAP005660	GO:0050649	0.461	mf	testosterone 6-beta-hydroxylase activity
AGAP005660	GO:0005515	0.437	mf	protein binding
AGAP005660	GO:0016702	0.35	mf	oxidoreductase activity, acting on single donors with incorporation of molecular oxygen, incorporation of two atoms of oxygen
AGAP005660	GO:0034813	0.35	mf	benzo(a)pyrene 7,8-dioxygenase activity
AGAP005660	GO:0034811	0.35	mf	benzo(a)pyrene 9,10-dioxygenase activity
AGAP005660	GO:0051213	0.35	mf	dioxygenase activity
AGAP005660	GO:0016701	0.35	mf	oxidoreductase activity, acting on single donors with incorporation of molecular oxygen
AGAP005660	GO:0008389	0.348	mf	coumarin 7-hydroxylase activity
AGAP005660	GO:0004508	0.297	mf	steroid 17-alpha-monooxygenase activity
AGAP005660	GO:0008391	0.293	mf	arachidonic acid monooxygenase activity
AGAP005660	GO:0018685	0.236	mf	alkane 1-monooxygenase activity
AGAP005660	GO:0016614	0.227	mf	oxidoreductase activity, acting on CH-OH group of donors
AGAP005660	GO:0016765	0.226	mf	transferase activity, transferring alkyl or aryl (other than methyl) groups
AGAP005660	GO:0004364	0.226	mf	glutathione transferase activity
AGAP005660	GO:0016740	0.226	mf	transferase activity
AGAP005660	GO:0016830	0.225	mf	carbon-carbon lyase activity
AGAP005660	GO:0016829	0.225	mf	lyase activity
AGAP005660	GO:0070330	0.214	mf	aromatase activity
AGAP005660	GO:0016616	0.211	mf	oxidoreductase activity, acting on the CH-OH group of donors, NAD or NADP as acceptor
AGAP005660	GO:0043167	0.199	mf	ion binding
AGAP005660	GO:0033764	0.194	mf	steroid dehydrogenase activity, acting on the CH-OH group of donors, NAD or NADP as acceptor
AGAP005660	GO:0016229	0.194	mf	steroid dehydrogenase activity
AGAP005660	GO:0032451	0.189	mf	demethylase activity
AGAP005660	GO:0019899	0.188	mf	enzyme binding
AGAP005660	GO:0008289	0.185	mf	lipid binding
AGAP005660	GO:0016832	0.185	mf	aldehyde-lyase activity
AGAP005660	GO:0047442	0.185	mf	17-alpha-hydroxyprogesterone aldolase activity
AGAP005660	GO:0047006	0.17	mf	17-alpha,20-alpha-dihydroxypregn-4-en-3-one dehydrogenase activity
AGAP005660	GO:1990837	0.166	mf	sequence-specific double-stranded DNA binding
AGAP005660	GO:0003690	0.166	mf	double-stranded DNA binding
AGAP005660	GO:0043565	0.166	mf	sequence-specific DNA binding
AGAP005660	GO:0016773	0.166	mf	phosphotransferase activity, alcohol group as acceptor
AGAP005660	GO:0016301	0.166	mf	kinase activity
AGAP005660	GO:0003677	0.166	mf	DNA binding
AGAP005660	GO:0003676	0.166	mf	nucleic acid binding
AGAP005660	GO:0004888	0.166	mf	transmembrane signaling receptor activity
AGAP005660	GO:0004672	0.166	mf	protein kinase activity
AGAP005660	GO:0038023	0.166	mf	signaling receptor activity
AGAP005660	GO:0097367	0.166	mf	carbohydrate derivative binding
AGAP005660	GO:0140096	0.166	mf	catalytic activity, acting on a protein
AGAP005660	GO:0060089	0.166	mf	molecular transducer activity
AGAP005660	GO:0016651	0.158	mf	oxidoreductase activity, acting on NAD(P)H
AGAP005660	GO:0008386	0.158	mf	cholesterol monooxygenase (side-chain-cleaving) activity
AGAP005660	GO:0030544	0.148	mf	Hsp70 protein binding
AGAP005660	GO:0031072	0.148	mf	heat shock protein binding
AGAP005660	GO:0000976	0.146	mf	transcription regulatory region sequence-specific DNA binding
AGAP005660	GO:0044212	0.146	mf	transcription regulatory region DNA binding
AGAP005660	GO:0001067	0.146	mf	regulatory region nucleic acid binding
AGAP005660	GO:0003723	0.144	mf	RNA binding
AGAP005660	GO:0070576	0.138	mf	vitamin D 24-hydroxylase activity
AGAP005660	GO:0070643	0.137	mf	vitamin D 25-hydroxylase activity
AGAP005660	GO:0005496	0.126	mf	steroid binding
AGAP005660	GO:0008392	0.122	mf	arachidonic acid epoxygenase activity
AGAP005660	GO:0008401	0.114	mf	retinoic acid 4-hydroxylase activity
AGAP005660	GO:0046996	0.113	mf	oxidoreductase activity, acting on paired donors, with incorporation or reduction of molecular oxygen, with NAD(P)H as one donor, and the other dehydrogenated
AGAP005660	GO:0016835	0.113	mf	carbon-oxygen lyase activity
AGAP005660	GO:0005506	0.111	mf	iron ion binding
AGAP005660	GO:0046914	0.111	mf	transition metal ion binding
AGAP005660	GO:0046872	0.111	mf	metal ion binding
AGAP005660	GO:0043169	0.111	mf	cation binding
AGAP005660	GO:0033293	0.109	mf	monocarboxylic acid binding
AGAP005660	GO:0016838	0.109	mf	carbon-oxygen lyase activity, acting on phosphates
AGAP005660	GO:0031406	0.109	mf	carboxylic acid binding
AGAP005660	GO:0043168	0.109	mf	anion binding
AGAP005660	GO:0043177	0.109	mf	organic acid binding
AGAP005660	GO:0016787	0.106	mf	hydrolase activity
AGAP005660	GO:0101020	0.106	mf	estrogen 16-alpha-hydroxylase activity
AGAP005660	GO:0010333	0.104	mf	terpene synthase activity
AGAP005660	GO:0004498	0.104	mf	calcidiol 1-monooxygenase activity
AGAP005660	GO:0030343	0.104	mf	vitamin D3 25-hydroxylase activity
AGAP005660	GO:0106223	0.104	mf	germacrene A hydroxylase activity
AGAP005660	GO:0003729	0.089	mf	mRNA binding
AGAP005660	GO:0005501	0.087	mf	retinoid binding
AGAP005660	GO:0019841	0.087	mf	retinol binding
AGAP005660	GO:0019842	0.087	mf	vitamin binding
AGAP005660	GO:0043178	0.087	mf	alcohol binding
AGAP005660	GO:0010295	0.08	mf	(+)-abscisic acid 8'-hydroxylase activity
AGAP005660	GO:0016717	0.08	mf	oxidoreductase activity, acting on paired donors, with oxidation of a pair of donors resulting in the reduction of molecular oxygen to two molecules of water
AGAP005660	GO:0052869	0.08	mf	arachidonic acid omega-hydroxylase activity
AGAP005660	GO:0050051	0.08	mf	leukotriene-B4 20-monooxygenase activity
AGAP005660	GO:0016627	0.08	mf	oxidoreductase activity, acting on the CH-CH group of donors
AGAP005660	GO:0071614	0.08	mf	linoleic acid epoxygenase activity
CPIJ009475	GO:0003824	0.986	mf	catalytic activity
CPIJ009475	GO:0003674	0.986	mf	molecular_function
CPIJ009475	GO:0016491	0.982	mf	oxidoreductase activity
CPIJ009475	GO:0004497	0.97	mf	monooxygenase activity
CPIJ009475	GO:0016705	0.924	mf	oxidoreductase activity, acting on paired donors, with incorporation or reduction of molecular oxygen
CPIJ009475	GO:0016709	0.767	mf	oxidoreductase activity, acting on paired donors, with incorporation or reduction of molecular oxygen, NAD(P)H as one donor, and incorporation of one atom of oxygen
CPIJ009475	GO:0008395	0.731	mf	steroid hydroxylase activity
CPIJ009475	GO:0097159	0.722	mf	organic cyclic compound binding
CPIJ009475	GO:0005488	0.722	mf	binding
CPIJ009475	GO:1901363	0.699	mf	heterocyclic compound binding
CPIJ009475	GO:0016713	0.576	mf	oxidoreductase activity, acting on paired donors, with incorporation or reduction of molecular oxygen, reduced iron-sulfur protein as one donor, and incorporation of one atom of oxygen
CPIJ009475	GO:0036094	0.57	mf	small molecule binding
CPIJ009475	GO:0018685	0.506	mf	alkane 1-monooxygenase activity
CPIJ009475	GO:0048037	0.426	mf	cofactor binding
CPIJ009475	GO:0020037	0.426	mf	heme binding
CPIJ009475	GO:0046906	0.426	mf	tetrapyrrole binding
CPIJ009475	GO:0005515	0.397	mf	protein binding
CPIJ009475	GO:0008391	0.293	mf	arachidonic acid monooxygenase activity
CPIJ009475	GO:0043167	0.278	mf	ion binding
CPIJ009475	GO:0016614	0.266	mf	oxidoreductase activity, acting on CH-OH group of donors
CPIJ009475	GO:0008144	0.265	mf	drug binding
CPIJ009475	GO:0019825	0.265	mf	oxygen binding
CPIJ009475	GO:0016740	0.25	mf	transferase activity
CPIJ009475	GO:0050649	0.24	mf	testosterone 6-beta-hydroxylase activity
CPIJ009475	GO:0016829	0.214	mf	lyase activity
CPIJ009475	GO:0046872	0.202	mf	metal ion binding
CPIJ009475	GO:0043169	0.202	mf	cation binding
CPIJ009475	GO:0016616	0.178	mf	oxidoreductase activity, acting on the CH-OH group of donors, NAD or NADP as acceptor
CPIJ009475	GO:0008289	0.176	mf	lipid binding
CPIJ009475	GO:0043168	0.174	mf	anion binding
CPIJ009475	GO:0032451	0.173	mf	demethylase activity
CPIJ009475	GO:0016773	0.166	mf	phosphotransferase activity, alcohol group as acceptor
CPIJ009475	GO:0016301	0.166	mf	kinase activity
CPIJ009475	GO:0004672	0.166	mf	protein kinase activity
CPIJ009475	GO:0097367	0.166	mf	carbohydrate derivative binding
CPIJ009475	GO:0140096	0.166	mf	catalytic activity, acting on a protein
CPIJ009475	GO:1990837	0.166	mf	sequence-specific double-stranded DNA binding
CPIJ009475	GO:0003690	0.166	mf	double-stranded DNA binding
CPIJ009475	GO:0043565	0.166	mf	sequence-specific DNA binding
CPIJ009475	GO:0003677	0.166	mf	DNA binding
CPIJ009475	GO:0003676	0.166	mf	nucleic acid binding
CPIJ009475	GO:0004888	0.163	mf	transmembrane signaling receptor activity
CPIJ009475	GO:0038023	0.163	mf	signaling receptor activity
CPIJ009475	GO:0060089	0.163	mf	molecular transducer activity
CPIJ009475	GO:0004508	0.156	mf	steroid 17-alpha-monooxygenase activity
CPIJ009475	GO:0005506	0.151	mf	iron ion binding
CPIJ009475	GO:0046914	0.151	mf	transition metal ion binding
CPIJ009475	GO:0000976	0.146	mf	transcription regulatory region sequence-specific DNA binding
CPIJ009475	GO:0044212	0.146	mf	transcription regulatory region DNA binding
CPIJ009475	GO:0001067	0.146	mf	regulatory region nucleic acid binding
CPIJ009475	GO:0033293	0.144	mf	monocarboxylic acid binding
CPIJ009475	GO:0031406	0.144	mf	carboxylic acid binding
CPIJ009475	GO:0043177	0.144	mf	organic acid binding
CPIJ009475	GO:0005504	0.142	mf	fatty acid binding
CPIJ009475	GO:0042802	0.132	mf	identical protein binding
CPIJ009475	GO:0016765	0.117	mf	transferase activity, transferring alkyl or aryl (other than methyl) groups
CPIJ009475	GO:0004364	0.117	mf	glutathione transferase activity
CPIJ009475	GO:0003723	0.117	mf	RNA binding
CPIJ009475	GO:0008401	0.114	mf	retinoic acid 4-hydroxylase activity
CPIJ009475	GO:0016830	0.114	mf	carbon-carbon lyase activity
CPIJ009475	GO:0008392	0.114	mf	arachidonic acid epoxygenase activity
CPIJ009475	GO:0016712	0.114	mf	oxidoreductase activity, acting on paired donors, with incorporation or reduction of molecular oxygen, reduced flavin or flavoprotein as one donor, and incorporation of one atom of oxygen
CPIJ009475	GO:0046996	0.113	mf	oxidoreductase activity, acting on paired donors, with incorporation or reduction of molecular oxygen, with NAD(P)H as one donor, and the other dehydrogenated
CPIJ009475	GO:0016702	0.113	mf	oxidoreductase activity, acting on single donors with incorporation of molecular oxygen, incorporation of two atoms of oxygen
CPIJ009475	GO:0034813	0.113	mf	benzo(a)pyrene 7,8-dioxygenase activity
CPIJ009475	GO:0008386	0.113	mf	cholesterol monooxygenase (side-chain-cleaving) activity
CPIJ009475	GO:0034811	0.113	mf	benzo(a)pyrene 9,10-dioxygenase activity
CPIJ009475	GO:0016835	0.113	mf	carbon-oxygen lyase activity
CPIJ009475	GO:0051213	0.113	mf	dioxygenase activity
CPIJ009475	GO:0016701	0.113	mf	oxidoreductase activity, acting on single donors with incorporation of molecular oxygen
CPIJ009475	GO:0008324	0.112	mf	cation transmembrane transporter activity
CPIJ009475	GO:0015075	0.112	mf	ion transmembrane transporter activity
CPIJ009475	GO:0022857	0.112	mf	transmembrane transporter activity
CPIJ009475	GO:0005215	0.112	mf	transporter activity
CPIJ009475	GO:0008389	0.112	mf	coumarin 7-hydroxylase activity
CPIJ009475	GO:0016651	0.111	mf	oxidoreductase activity, acting on NAD(P)H
CPIJ009475	GO:0016832	0.109	mf	aldehyde-lyase activity
CPIJ009475	GO:0016838	0.109	mf	carbon-oxygen lyase activity, acting on phosphates
CPIJ009475	GO:0047442	0.109	mf	17-alpha-hydroxyprogesterone aldolase activity
CPIJ009475	GO:0070643	0.109	mf	vitamin D 25-hydroxylase activity
CPIJ009475	GO:0036041	0.107	mf	long-chain fatty acid binding
CPIJ009475	GO:0010333	0.104	mf	terpene synthase activity
CPIJ009475	GO:0033764	0.104	mf	steroid dehydrogenase activity, acting on the CH-OH group of donors, NAD or NADP as acceptor
CPIJ009475	GO:0004498	0.104	mf	calcidiol 1-monooxygenase activity
CPIJ009475	GO:0070330	0.104	mf	aromatase activity
CPIJ009475	GO:0047006	0.104	mf	17-alpha,20-alpha-dihydroxypregn-4-en-3-one dehydrogenase activity
CPIJ009475	GO:0016229	0.104	mf	steroid dehydrogenase activity
CPIJ009475	GO:0070576	0.104	mf	vitamin D 24-hydroxylase activity
CPIJ009475	GO:0030343	0.104	mf	vitamin D3 25-hydroxylase activity
CPIJ009475	GO:0101020	0.104	mf	estrogen 16-alpha-hydroxylase activity
CPIJ009475	GO:0106223	0.104	mf	germacrene A hydroxylase activity
CPIJ009475	GO:0019899	0.097	mf	enzyme binding
CPIJ009475	GO:0043178	0.093	mf	alcohol binding
CPIJ009475	GO:0005261	0.089	mf	cation channel activity
CPIJ009475	GO:0022836	0.089	mf	gated channel activity
CPIJ009475	GO:0015267	0.089	mf	channel activity
CPIJ009475	GO:0005216	0.089	mf	ion channel activity
CPIJ009475	GO:0022890	0.089	mf	inorganic cation transmembrane transporter activity
CPIJ009475	GO:0015318	0.089	mf	inorganic molecular entity transmembrane transporter activity
CPIJ009475	GO:0022803	0.089	mf	passive transmembrane transporter activity
AGAP005992	GO:0016491	0.987	mf	oxidoreductase activity
AGAP005992	GO:0003824	0.987	mf	catalytic activity
AGAP005992	GO:0003674	0.987	mf	molecular_function
AGAP005992	GO:0004497	0.968	mf	monooxygenase activity
AGAP005992	GO:0016705	0.924	mf	oxidoreductase activity, acting on paired donors, with incorporation or reduction of molecular oxygen
AGAP005992	GO:0008395	0.845	mf	steroid hydroxylase activity
AGAP005992	GO:0097159	0.784	mf	organic cyclic compound binding
AGAP005992	GO:0005488	0.784	mf	binding
AGAP005992	GO:1901363	0.782	mf	heterocyclic compound binding
AGAP005992	GO:0016709	0.73	mf	oxidoreductase activity, acting on paired donors, with incorporation or reduction of molecular oxygen, NAD(P)H as one donor, and incorporation of one atom of oxygen
AGAP005992	GO:0036094	0.607	mf	small molecule binding
AGAP005992	GO:0016713	0.6	mf	oxidoreductase activity, acting on paired donors, with incorporation or reduction of molecular oxygen, reduced iron-sulfur protein as one donor, and incorporation of one atom of oxygen
AGAP005992	GO:0048037	0.462	mf	cofactor binding
AGAP005992	GO:0020037	0.462	mf	heme binding
AGAP005992	GO:0046906	0.462	mf	tetrapyrrole binding
AGAP005992	GO:0016627	0.313	mf	oxidoreductase activity, acting on the CH-CH group of donors
AGAP005992	GO:0005515	0.312	mf	protein binding
AGAP005992	GO:0008144	0.265	mf	drug binding
AGAP005992	GO:0019825	0.265	mf	oxygen binding
AGAP005992	GO:0016740	0.25	mf	transferase activity
AGAP005992	GO:0050649	0.24	mf	testosterone 6-beta-hydroxylase activity
AGAP005992	GO:0043167	0.238	mf	ion binding
AGAP005992	GO:0016829	0.231	mf	lyase activity
AGAP005992	GO:0018685	0.224	mf	alkane 1-monooxygenase activity
AGAP005992	GO:0008391	0.218	mf	arachidonic acid monooxygenase activity
AGAP005992	GO:0046872	0.202	mf	metal ion binding
AGAP005992	GO:0043169	0.202	mf	cation binding
AGAP005992	GO:0008386	0.184	mf	cholesterol monooxygenase (side-chain-cleaving) activity
AGAP005992	GO:0016712	0.182	mf	oxidoreductase activity, acting on paired donors, with incorporation or reduction of molecular oxygen, reduced flavin or flavoprotein as one donor, and incorporation of one atom of oxygen
AGAP005992	GO:0008289	0.179	mf	lipid binding
AGAP005992	GO:0004498	0.178	mf	calcidiol 1-monooxygenase activity
AGAP005992	GO:0031406	0.177	mf	carboxylic acid binding
AGAP005992	GO:0043168	0.177	mf	anion binding
AGAP005992	GO:0043177	0.177	mf	organic acid binding
AGAP005992	GO:0070576	0.17	mf	vitamin D 24-hydroxylase activity
AGAP005992	GO:0097367	0.166	mf	carbohydrate derivative binding
AGAP005992	GO:0016773	0.166	mf	phosphotransferase activity, alcohol group as acceptor
AGAP005992	GO:0016301	0.166	mf	kinase activity
AGAP005992	GO:0004672	0.166	mf	protein kinase activity
AGAP005992	GO:0140096	0.166	mf	catalytic activity, acting on a protein
AGAP005992	GO:0004888	0.163	mf	transmembrane signaling receptor activity
AGAP005992	GO:0038023	0.163	mf	signaling receptor activity
AGAP005992	GO:0060089	0.163	mf	molecular transducer activity
AGAP005992	GO:0016702	0.162	mf	oxidoreductase activity, acting on single donors with incorporation of molecular oxygen, incorporation of two atoms of oxygen
AGAP005992	GO:0051213	0.162	mf	dioxygenase activity
AGAP005992	GO:0016701	0.162	mf	oxidoreductase activity, acting on single donors with incorporation of molecular oxygen
AGAP005992	GO:0032451	0.158	mf	demethylase activity
AGAP005992	GO:1990837	0.157	mf	sequence-specific double-stranded DNA binding
AGAP005992	GO:0044212	0.157	mf	transcription regulatory region DNA binding
AGAP005992	GO:0003690	0.157	mf	double-stranded DNA binding
AGAP005992	GO:0043565	0.157	mf	sequence-specific DNA binding
AGAP005992	GO:0003677	0.157	mf	DNA binding
AGAP005992	GO:0001067	0.157	mf	regulatory region nucleic acid binding
AGAP005992	GO:0003676	0.157	mf	nucleic acid binding
AGAP005992	GO:0004508	0.156	mf	steroid 17-alpha-monooxygenase activity
AGAP005992	GO:0016614	0.15	mf	oxidoreductase activity, acting on CH-OH group of donors
AGAP005992	GO:0016616	0.138	mf	oxidoreductase activity, acting on the CH-OH group of donors, NAD or NADP as acceptor
AGAP005992	GO:0000976	0.137	mf	transcription regulatory region sequence-specific DNA binding
AGAP005992	GO:0070643	0.137	mf	vitamin D 25-hydroxylase activity
AGAP005992	GO:0016830	0.134	mf	carbon-carbon lyase activity
AGAP005992	GO:0008403	0.126	mf	25-hydroxycholecalciferol-24-hydroxylase activity
AGAP005992	GO:0005506	0.12	mf	iron ion binding
AGAP005992	GO:0046914	0.12	mf	transition metal ion binding
AGAP005992	GO:0016651	0.117	mf	oxidoreductase activity, acting on NAD(P)H
AGAP005992	GO:0003723	0.117	mf	RNA binding
AGAP005992	GO:0034813	0.116	mf	benzo(a)pyrene 7,8-dioxygenase activity
AGAP005992	GO:0034811	0.116	mf	benzo(a)pyrene 9,10-dioxygenase activity
AGAP005992	GO:0008389	0.115	mf	coumarin 7-hydroxylase activity
AGAP005992	GO:0008401	0.114	mf	retinoic acid 4-hydroxylase activity
AGAP005992	GO:0008392	0.114	mf	arachidonic acid epoxygenase activity
AGAP005992	GO:0046996	0.113	mf	oxidoreductase activity, acting on paired donors, with incorporation or reduction of molecular oxygen, with NAD(P)H as one donor, and the other dehydrogenated
AGAP005992	GO:0016835	0.113	mf	carbon-oxygen lyase activity
AGAP005992	GO:0044877	0.112	mf	protein-containing complex binding
AGAP005992	GO:0033293	0.111	mf	monocarboxylic acid binding
AGAP005992	GO:0000981	0.111	mf	DNA-binding transcription factor activity, RNA polymerase II-specific
AGAP005992	GO:0001228	0.111	mf	DNA-binding transcription activator activity, RNA polymerase II-specific
AGAP005992	GO:0001216	0.111	mf	DNA-binding transcription activator activity
AGAP005992	GO:0042562	0.111	mf	hormone binding
AGAP005992	GO:0003700	0.111	mf	DNA-binding transcription factor activity
AGAP005992	GO:0140110	0.111	mf	transcription regulator activity
AGAP005992	GO:0016832	0.109	mf	aldehyde-lyase activity
AGAP005992	GO:0016838	0.109	mf	carbon-oxygen lyase activity, acting on phosphates
AGAP005992	GO:0047442	0.109	mf	17-alpha-hydroxyprogesterone aldolase activity
AGAP005992	GO:0010333	0.104	mf	terpene synthase activity
AGAP005992	GO:0033764	0.104	mf	steroid dehydrogenase activity, acting on the CH-OH group of donors, NAD or NADP as acceptor
AGAP005992	GO:0070330	0.104	mf	aromatase activity
AGAP005992	GO:0047006	0.104	mf	17-alpha,20-alpha-dihydroxypregn-4-en-3-one dehydrogenase activity
AGAP005992	GO:0016229	0.104	mf	steroid dehydrogenase activity
AGAP005992	GO:0030343	0.104	mf	vitamin D3 25-hydroxylase activity
AGAP005992	GO:0101020	0.104	mf	estrogen 16-alpha-hydroxylase activity
AGAP005992	GO:0106223	0.104	mf	germacrene A hydroxylase activity
AGAP005992	GO:0019899	0.097	mf	enzyme binding
AGAP005992	GO:0001046	0.082	mf	core promoter sequence-specific DNA binding
AGAP005992	GO:0001047	0.082	mf	core promoter binding
AGAP005992	GO:0032934	0.082	mf	sterol binding
AGAP005992	GO:0016765	0.082	mf	transferase activity, transferring alkyl or aryl (other than methyl) groups
AGAP005992	GO:0005496	0.082	mf	steroid binding
AGAP005992	GO:0043178	0.082	mf	alcohol binding
AGAP005992	GO:0004879	0.082	mf	nuclear receptor activity
AGAP005992	GO:0098531	0.082	mf	ligand-activated transcription factor activity
AAEL014412	GO:0003824	0.986	mf	catalytic activity
AAEL014412	GO:0003674	0.986	mf	molecular_function
AAEL014412	GO:0016491	0.983	mf	oxidoreductase activity
AAEL014412	GO:0004497	0.96	mf	monooxygenase activity
AAEL014412	GO:0016705	0.92	mf	oxidoreductase activity, acting on paired donors, with incorporation or reduction of molecular oxygen
AAEL014412	GO:0008395	0.778	mf	steroid hydroxylase activity
AAEL014412	GO:0016709	0.727	mf	oxidoreductase activity, acting on paired donors, with incorporation or reduction of molecular oxygen, NAD(P)H as one donor, and incorporation of one atom of oxygen
AAEL014412	GO:0097159	0.702	mf	organic cyclic compound binding
AAEL014412	GO:0005488	0.702	mf	binding
AAEL014412	GO:1901363	0.677	mf	heterocyclic compound binding
AAEL014412	GO:0036094	0.561	mf	small molecule binding
AAEL014412	GO:0048037	0.54	mf	cofactor binding
AAEL014412	GO:0020037	0.54	mf	heme binding
AAEL014412	GO:0046906	0.54	mf	tetrapyrrole binding
AAEL014412	GO:0005515	0.524	mf	protein binding
AAEL014412	GO:0016712	0.467	mf	oxidoreductase activity, acting on paired donors, with incorporation or reduction of molecular oxygen, reduced flavin or flavoprotein as one donor, and incorporation of one atom of oxygen
AAEL014412	GO:0016713	0.367	mf	oxidoreductase activity, acting on paired donors, with incorporation or reduction of molecular oxygen, reduced iron-sulfur protein as one donor, and incorporation of one atom of oxygen
AAEL014412	GO:0008144	0.349	mf	drug binding
AAEL014412	GO:0032451	0.343	mf	demethylase activity
AAEL014412	GO:0019825	0.343	mf	oxygen binding
AAEL014412	GO:0050649	0.334	mf	testosterone 6-beta-hydroxylase activity
AAEL014412	GO:0008391	0.293	mf	arachidonic acid monooxygenase activity
AAEL014412	GO:0016701	0.291	mf	oxidoreductase activity, acting on single donors with incorporation of molecular oxygen
AAEL014412	GO:0016829	0.258	mf	lyase activity
AAEL014412	GO:0016830	0.245	mf	carbon-carbon lyase activity
AAEL014412	GO:0016702	0.234	mf	oxidoreductase activity, acting on single donors with incorporation of molecular oxygen, incorporation of two atoms of oxygen
AAEL014412	GO:0051213	0.234	mf	dioxygenase activity
AAEL014412	GO:0034813	0.209	mf	benzo(a)pyrene 7,8-dioxygenase activity
AAEL014412	GO:0034811	0.209	mf	benzo(a)pyrene 9,10-dioxygenase activity
AAEL014412	GO:0008389	0.208	mf	coumarin 7-hydroxylase activity
AAEL014412	GO:0004508	0.203	mf	steroid 17-alpha-monooxygenase activity
AAEL014412	GO:0016614	0.187	mf	oxidoreductase activity, acting on CH-OH group of donors
AAEL014412	GO:0043167	0.185	mf	ion binding
AAEL014412	GO:0046996	0.184	mf	oxidoreductase activity, acting on paired donors, with incorporation or reduction of molecular oxygen, with NAD(P)H as one donor, and the other dehydrogenated
AAEL014412	GO:0008289	0.182	mf	lipid binding
AAEL014412	GO:0016229	0.178	mf	steroid dehydrogenase activity
AAEL014412	GO:0016832	0.177	mf	aldehyde-lyase activity
AAEL014412	GO:0016616	0.174	mf	oxidoreductase activity, acting on the CH-OH group of donors, NAD or NADP as acceptor
AAEL014412	GO:0033764	0.17	mf	steroid dehydrogenase activity, acting on the CH-OH group of donors, NAD or NADP as acceptor
AAEL014412	GO:0070330	0.17	mf	aromatase activity
AAEL014412	GO:1990837	0.166	mf	sequence-specific double-stranded DNA binding
AAEL014412	GO:0003690	0.166	mf	double-stranded DNA binding
AAEL014412	GO:0043565	0.166	mf	sequence-specific DNA binding
AAEL014412	GO:0016773	0.166	mf	phosphotransferase activity, alcohol group as acceptor
AAEL014412	GO:0016301	0.166	mf	kinase activity
AAEL014412	GO:0003677	0.166	mf	DNA binding
AAEL014412	GO:0003676	0.166	mf	nucleic acid binding
AAEL014412	GO:0004888	0.166	mf	transmembrane signaling receptor activity
AAEL014412	GO:0004672	0.166	mf	protein kinase activity
AAEL014412	GO:0038023	0.166	mf	signaling receptor activity
AAEL014412	GO:0097367	0.166	mf	carbohydrate derivative binding
AAEL014412	GO:0140096	0.166	mf	catalytic activity, acting on a protein
AAEL014412	GO:0060089	0.166	mf	molecular transducer activity
AAEL014412	GO:0016651	0.158	mf	oxidoreductase activity, acting on NAD(P)H
AAEL014412	GO:0018685	0.156	mf	alkane 1-monooxygenase activity
AAEL014412	GO:0016717	0.151	mf	oxidoreductase activity, acting on paired donors, with oxidation of a pair of donors resulting in the reduction of molecular oxygen to two molecules of water
AAEL014412	GO:0000976	0.146	mf	transcription regulatory region sequence-specific DNA binding
AAEL014412	GO:0044212	0.146	mf	transcription regulatory region DNA binding
AAEL014412	GO:0001067	0.146	mf	regulatory region nucleic acid binding
AAEL014412	GO:0008386	0.146	mf	cholesterol monooxygenase (side-chain-cleaving) activity
AAEL014412	GO:0005506	0.129	mf	iron ion binding
AAEL014412	GO:0046914	0.129	mf	transition metal ion binding
AAEL014412	GO:0046872	0.129	mf	metal ion binding
AAEL014412	GO:0043169	0.129	mf	cation binding
AAEL014412	GO:0016874	0.128	mf	ligase activity
AAEL014412	GO:0008392	0.122	mf	arachidonic acid epoxygenase activity
AAEL014412	GO:0003723	0.117	mf	RNA binding
AAEL014412	GO:0008401	0.114	mf	retinoic acid 4-hydroxylase activity
AAEL014412	GO:0016835	0.113	mf	carbon-oxygen lyase activity
AAEL014412	GO:0047442	0.111	mf	17-alpha-hydroxyprogesterone aldolase activity
AAEL014412	GO:0016627	0.111	mf	oxidoreductase activity, acting on the CH-CH group of donors
AAEL014412	GO:0015645	0.111	mf	fatty acid ligase activity
AAEL014412	GO:0016878	0.111	mf	acid-thiol ligase activity
AAEL014412	GO:0016405	0.111	mf	CoA-ligase activity
AAEL014412	GO:0016877	0.111	mf	ligase activity, forming carbon-sulfur bonds
AAEL014412	GO:0033293	0.109	mf	monocarboxylic acid binding
AAEL014412	GO:0016838	0.109	mf	carbon-oxygen lyase activity, acting on phosphates
AAEL014412	GO:0031406	0.109	mf	carboxylic acid binding
AAEL014412	GO:0043168	0.109	mf	anion binding
AAEL014412	GO:0070643	0.109	mf	vitamin D 25-hydroxylase activity
AAEL014412	GO:0043177	0.109	mf	organic acid binding
AAEL014412	GO:0101020	0.106	mf	estrogen 16-alpha-hydroxylase activity
AAEL014412	GO:0010333	0.104	mf	terpene synthase activity
AAEL014412	GO:0004498	0.104	mf	calcidiol 1-monooxygenase activity
AAEL014412	GO:0047006	0.104	mf	17-alpha,20-alpha-dihydroxypregn-4-en-3-one dehydrogenase activity
AAEL014412	GO:0070576	0.104	mf	vitamin D 24-hydroxylase activity
AAEL014412	GO:0030343	0.104	mf	vitamin D3 25-hydroxylase activity
AAEL014412	GO:0106223	0.104	mf	germacrene A hydroxylase activity
AAEL014412	GO:0016740	0.104	mf	transferase activity
AAEL014412	GO:0019899	0.099	mf	enzyme binding
AAEL014412	GO:0016787	0.098	mf	hydrolase activity
AAEL014412	GO:0004467	0.082	mf	long-chain fatty acid-CoA ligase activity
AAEL014412	GO:0052689	0.082	mf	carboxylic ester hydrolase activity
AAEL014412	GO:0016788	0.082	mf	hydrolase activity, acting on ester bonds
AAEL014412	GO:0016853	0.082	mf	isomerase activity
AAEL014412	GO:0010295	0.08	mf	(+)-abscisic acid 8'-hydroxylase activity
AAEL014412	GO:0052869	0.08	mf	arachidonic acid omega-hydroxylase activity
AAEL014412	GO:0050051	0.08	mf	leukotriene-B4 20-monooxygenase activity
AAEL014412	GO:0071614	0.08	mf	linoleic acid epoxygenase activity
AAEL014412	GO:0008324	0.078	mf	cation transmembrane transporter activity
AGAP001039	GO:0003824	0.983	mf	catalytic activity
AGAP001039	GO:0003674	0.983	mf	molecular_function
AGAP001039	GO:0016491	0.975	mf	oxidoreductase activity
AGAP001039	GO:0004497	0.966	mf	monooxygenase activity
AGAP001039	GO:0016705	0.883	mf	oxidoreductase activity, acting on paired donors, with incorporation or reduction of molecular oxygen
AGAP001039	GO:0008395	0.852	mf	steroid hydroxylase activity
AGAP001039	GO:0005488	0.737	mf	binding
AGAP001039	GO:1901363	0.726	mf	heterocyclic compound binding
AGAP001039	GO:0097159	0.726	mf	organic cyclic compound binding
AGAP001039	GO:0005515	0.671	mf	protein binding
AGAP001039	GO:0016709	0.567	mf	oxidoreductase activity, acting on paired donors, with incorporation or reduction of molecular oxygen, NAD(P)H as one donor, and incorporation of one atom of oxygen
AGAP001039	GO:0036094	0.508	mf	small molecule binding
AGAP001039	GO:0046906	0.464	mf	tetrapyrrole binding
AGAP001039	GO:0050649	0.464	mf	testosterone 6-beta-hydroxylase activity
AGAP001039	GO:0016712	0.455	mf	oxidoreductase activity, acting on paired donors, with incorporation or reduction of molecular oxygen, reduced flavin or flavoprotein as one donor, and incorporation of one atom of oxygen
AGAP001039	GO:0048037	0.425	mf	cofactor binding
AGAP001039	GO:0020037	0.425	mf	heme binding
AGAP001039	GO:0008144	0.413	mf	drug binding
AGAP001039	GO:0019825	0.389	mf	oxygen binding
AGAP001039	GO:0016702	0.329	mf	oxidoreductase activity, acting on single donors with incorporation of molecular oxygen, incorporation of two atoms of oxygen
AGAP001039	GO:0034813	0.329	mf	benzo(a)pyrene 7,8-dioxygenase activity
AGAP001039	GO:0034811	0.329	mf	benzo(a)pyrene 9,10-dioxygenase activity
AGAP001039	GO:0051213	0.329	mf	dioxygenase activity
AGAP001039	GO:0016701	0.329	mf	oxidoreductase activity, acting on single donors with incorporation of molecular oxygen
AGAP001039	GO:0008389	0.296	mf	coumarin 7-hydroxylase activity
AGAP001039	GO:0097367	0.276	mf	carbohydrate derivative binding
AGAP001039	GO:0070330	0.222	mf	aromatase activity
AGAP001039	GO:0016829	0.21	mf	lyase activity
AGAP001039	GO:0004508	0.205	mf	steroid 17-alpha-monooxygenase activity
AGAP001039	GO:0043167	0.205	mf	ion binding
AGAP001039	GO:0008391	0.204	mf	arachidonic acid monooxygenase activity
AGAP001039	GO:0008289	0.203	mf	lipid binding
AGAP001039	GO:0016740	0.197	mf	transferase activity
AGAP001039	GO:0016830	0.184	mf	carbon-carbon lyase activity
AGAP001039	GO:0016773	0.166	mf	phosphotransferase activity, alcohol group as acceptor
AGAP001039	GO:0016301	0.166	mf	kinase activity
AGAP001039	GO:0004888	0.166	mf	transmembrane signaling receptor activity
AGAP001039	GO:0004672	0.166	mf	protein kinase activity
AGAP001039	GO:0038023	0.166	mf	signaling receptor activity
AGAP001039	GO:0140096	0.166	mf	catalytic activity, acting on a protein
AGAP001039	GO:0060089	0.166	mf	molecular transducer activity
AGAP001039	GO:0005496	0.162	mf	steroid binding
AGAP001039	GO:0032451	0.154	mf	demethylase activity
AGAP001039	GO:0042802	0.15	mf	identical protein binding
AGAP001039	GO:0016713	0.142	mf	oxidoreductase activity, acting on paired donors, with incorporation or reduction of molecular oxygen, reduced iron-sulfur protein as one donor, and incorporation of one atom of oxygen
AGAP001039	GO:0016832	0.138	mf	aldehyde-lyase activity
AGAP001039	GO:0019899	0.138	mf	enzyme binding
AGAP001039	GO:0003690	0.135	mf	double-stranded DNA binding
AGAP001039	GO:0003677	0.135	mf	DNA binding
AGAP001039	GO:0003676	0.135	mf	nucleic acid binding
AGAP001039	GO:0043168	0.133	mf	anion binding
AGAP001039	GO:1990837	0.128	mf	sequence-specific double-stranded DNA binding
AGAP001039	GO:0044212	0.128	mf	transcription regulatory region DNA binding
AGAP001039	GO:0043565	0.128	mf	sequence-specific DNA binding
AGAP001039	GO:0001067	0.128	mf	regulatory region nucleic acid binding
AGAP001039	GO:0008386	0.126	mf	cholesterol monooxygenase (side-chain-cleaving) activity
AGAP001039	GO:0008392	0.123	mf	arachidonic acid epoxygenase activity
AGAP001039	GO:0043178	0.123	mf	alcohol binding
AGAP001039	GO:0140110	0.119	mf	transcription regulator activity
AGAP001039	GO:0003723	0.117	mf	RNA binding
AGAP001039	GO:0018685	0.113	mf	alkane 1-monooxygenase activity
AGAP001039	GO:0000976	0.112	mf	transcription regulatory region sequence-specific DNA binding
AGAP001039	GO:0016614	0.111	mf	oxidoreductase activity, acting on CH-OH group of donors
AGAP001039	GO:0016229	0.111	mf	steroid dehydrogenase activity
AGAP001039	GO:0004879	0.111	mf	nuclear receptor activity
AGAP001039	GO:0000981	0.111	mf	DNA-binding transcription factor activity, RNA polymerase II-specific
AGAP001039	GO:0098531	0.111	mf	ligand-activated transcription factor activity
AGAP001039	GO:0001228	0.111	mf	DNA-binding transcription activator activity, RNA polymerase II-specific
AGAP001039	GO:0001216	0.111	mf	DNA-binding transcription activator activity
AGAP001039	GO:0003700	0.111	mf	DNA-binding transcription factor activity
AGAP001039	GO:0016616	0.106	mf	oxidoreductase activity, acting on the CH-OH group of donors, NAD or NADP as acceptor
AGAP001039	GO:0016835	0.106	mf	carbon-oxygen lyase activity
AGAP001039	GO:0044877	0.105	mf	protein-containing complex binding
AGAP001039	GO:0033293	0.104	mf	monocarboxylic acid binding
AGAP001039	GO:0031406	0.104	mf	carboxylic acid binding
AGAP001039	GO:0043177	0.104	mf	organic acid binding
AGAP001039	GO:0031072	0.087	mf	heat shock protein binding
AGAP001039	GO:0016765	0.082	mf	transferase activity, transferring alkyl or aryl (other than methyl) groups
AGAP001039	GO:0004364	0.082	mf	glutathione transferase activity
AGAP001039	GO:0042562	0.082	mf	hormone binding
AGAP001039	GO:0047442	0.081	mf	17-alpha-hydroxyprogesterone aldolase activity
AGAP001039	GO:0008401	0.081	mf	retinoic acid 4-hydroxylase activity
AGAP001039	GO:0016838	0.08	mf	carbon-oxygen lyase activity, acting on phosphates
AGAP001039	GO:0046996	0.08	mf	oxidoreductase activity, acting on paired donors, with incorporation or reduction of molecular oxygen, with NAD(P)H as one donor, and the other dehydrogenated
AGAP001039	GO:0016651	0.08	mf	oxidoreductase activity, acting on NAD(P)H
AGAP001039	GO:0016787	0.079	mf	hydrolase activity
AGAP001039	GO:0008324	0.078	mf	cation transmembrane transporter activity
AGAP001039	GO:0046872	0.078	mf	metal ion binding
AGAP001039	GO:0015075	0.078	mf	ion transmembrane transporter activity
AGAP001039	GO:0043169	0.078	mf	cation binding
AGAP001039	GO:0022857	0.078	mf	transmembrane transporter activity
AGAP001039	GO:0005215	0.078	mf	transporter activity
AGAP001039	GO:0000166	0.077	mf	nucleotide binding
AGAP001039	GO:1901265	0.077	mf	nucleoside phosphate binding
AGAP001039	GO:0003729	0.075	mf	mRNA binding
AGAP001039	GO:0005261	0.075	mf	cation channel activity
AGAP001039	GO:0022836	0.075	mf	gated channel activity
AGAP001039	GO:0015267	0.075	mf	channel activity
AGAP001039	GO:0005216	0.075	mf	ion channel activity
AGAP001039	GO:0022890	0.075	mf	inorganic cation transmembrane transporter activity
AAEL019659	GO:0003674	0.978	mf	molecular_function
AAEL019659	GO:0003824	0.977	mf	catalytic activity
AAEL019659	GO:0016491	0.973	mf	oxidoreductase activity
AAEL019659	GO:0004497	0.966	mf	monooxygenase activity
AAEL019659	GO:0016705	0.916	mf	oxidoreductase activity, acting on paired donors, with incorporation or reduction of molecular oxygen
AAEL019659	GO:0008395	0.752	mf	steroid hydroxylase activity
AAEL019659	GO:0005488	0.748	mf	binding
AAEL019659	GO:0097159	0.697	mf	organic cyclic compound binding
AAEL019659	GO:1901363	0.683	mf	heterocyclic compound binding
AAEL019659	GO:0016709	0.629	mf	oxidoreductase activity, acting on paired donors, with incorporation or reduction of molecular oxygen, NAD(P)H as one donor, and incorporation of one atom of oxygen
AAEL019659	GO:0036094	0.59	mf	small molecule binding
AAEL019659	GO:0016713	0.52	mf	oxidoreductase activity, acting on paired donors, with incorporation or reduction of molecular oxygen, reduced iron-sulfur protein as one donor, and incorporation of one atom of oxygen
AAEL019659	GO:0046906	0.502	mf	tetrapyrrole binding
AAEL019659	GO:0048037	0.426	mf	cofactor binding
AAEL019659	GO:0020037	0.426	mf	heme binding
AAEL019659	GO:0005515	0.391	mf	protein binding
AAEL019659	GO:0018685	0.349	mf	alkane 1-monooxygenase activity
AAEL019659	GO:0016829	0.311	mf	lyase activity
AAEL019659	GO:0008144	0.287	mf	drug binding
AAEL019659	GO:0050649	0.244	mf	testosterone 6-beta-hydroxylase activity
AAEL019659	GO:0043167	0.235	mf	ion binding
AAEL019659	GO:0019825	0.234	mf	oxygen binding
AAEL019659	GO:0097367	0.233	mf	carbohydrate derivative binding
AAEL019659	GO:0008289	0.209	mf	lipid binding
AAEL019659	GO:0016712	0.178	mf	oxidoreductase activity, acting on paired donors, with incorporation or reduction of molecular oxygen, reduced flavin or flavoprotein as one donor, and incorporation of one atom of oxygen
AAEL019659	GO:0032451	0.175	mf	demethylase activity
AAEL019659	GO:1990837	0.166	mf	sequence-specific double-stranded DNA binding
AAEL019659	GO:0044212	0.166	mf	transcription regulatory region DNA binding
AAEL019659	GO:0003690	0.166	mf	double-stranded DNA binding
AAEL019659	GO:0043565	0.166	mf	sequence-specific DNA binding
AAEL019659	GO:0016773	0.166	mf	phosphotransferase activity, alcohol group as acceptor
AAEL019659	GO:0016301	0.166	mf	kinase activity
AAEL019659	GO:0003677	0.166	mf	DNA binding
AAEL019659	GO:0001067	0.166	mf	regulatory region nucleic acid binding
AAEL019659	GO:0003676	0.166	mf	nucleic acid binding
AAEL019659	GO:0004888	0.166	mf	transmembrane signaling receptor activity
AAEL019659	GO:0004672	0.166	mf	protein kinase activity
AAEL019659	GO:0038023	0.166	mf	signaling receptor activity
AAEL019659	GO:0140096	0.166	mf	catalytic activity, acting on a protein
AAEL019659	GO:0060089	0.166	mf	molecular transducer activity
AAEL019659	GO:0043168	0.162	mf	anion binding
AAEL019659	GO:0016830	0.149	mf	carbon-carbon lyase activity
AAEL019659	GO:0005496	0.149	mf	steroid binding
AAEL019659	GO:0000976	0.146	mf	transcription regulatory region sequence-specific DNA binding
AAEL019659	GO:0031406	0.126	mf	carboxylic acid binding
AAEL019659	GO:0070330	0.126	mf	aromatase activity
AAEL019659	GO:0043177	0.126	mf	organic acid binding
AAEL019659	GO:0008391	0.123	mf	arachidonic acid monooxygenase activity
AAEL019659	GO:0019899	0.123	mf	enzyme binding
AAEL019659	GO:0003723	0.117	mf	RNA binding
AAEL019659	GO:0046996	0.113	mf	oxidoreductase activity, acting on paired donors, with incorporation or reduction of molecular oxygen, with NAD(P)H as one donor, and the other dehydrogenated
AAEL019659	GO:0044877	0.112	mf	protein-containing complex binding
AAEL019659	GO:0016740	0.112	mf	transferase activity
AAEL019659	GO:0008386	0.112	mf	cholesterol monooxygenase (side-chain-cleaving) activity
AAEL019659	GO:0016614	0.112	mf	oxidoreductase activity, acting on CH-OH group of donors
AAEL019659	GO:0016835	0.112	mf	carbon-oxygen lyase activity
AAEL019659	GO:0004508	0.111	mf	steroid 17-alpha-monooxygenase activity
AAEL019659	GO:0015645	0.111	mf	fatty acid ligase activity
AAEL019659	GO:0016878	0.111	mf	acid-thiol ligase activity
AAEL019659	GO:0016405	0.111	mf	CoA-ligase activity
AAEL019659	GO:0016877	0.111	mf	ligase activity, forming carbon-sulfur bonds
AAEL019659	GO:0016874	0.111	mf	ligase activity
AAEL019659	GO:0043178	0.11	mf	alcohol binding
AAEL019659	GO:0016838	0.109	mf	carbon-oxygen lyase activity, acting on phosphates
AAEL019659	GO:0008392	0.106	mf	arachidonic acid epoxygenase activity
AAEL019659	GO:0010333	0.104	mf	terpene synthase activity
AAEL019659	GO:0016616	0.104	mf	oxidoreductase activity, acting on the CH-OH group of donors, NAD or NADP as acceptor
AAEL019659	GO:0051213	0.104	mf	dioxygenase activity
AAEL019659	GO:0016701	0.104	mf	oxidoreductase activity, acting on single donors with incorporation of molecular oxygen
AAEL019659	GO:0016853	0.104	mf	isomerase activity
AAEL019659	GO:0004467	0.093	mf	long-chain fatty acid-CoA ligase activity
AAEL019659	GO:0042768	0.093	mf	ecdysteroid 2-hydroxylase activity
AAEL019659	GO:0033293	0.093	mf	monocarboxylic acid binding
AAEL019659	GO:0042802	0.087	mf	identical protein binding
AAEL019659	GO:0016832	0.08	mf	aldehyde-lyase activity
AAEL019659	GO:0016702	0.08	mf	oxidoreductase activity, acting on single donors with incorporation of molecular oxygen, incorporation of two atoms of oxygen
AAEL019659	GO:0034813	0.08	mf	benzo(a)pyrene 7,8-dioxygenase activity
AAEL019659	GO:0034811	0.08	mf	benzo(a)pyrene 9,10-dioxygenase activity
AAEL019659	GO:0016860	0.08	mf	intramolecular oxidoreductase activity
AAEL019659	GO:0052694	0.08	mf	jasmonoyl-isoleucine-12-hydroxylase activity
AAEL019659	GO:0008389	0.08	mf	coumarin 7-hydroxylase activity
AAEL019659	GO:0008324	0.078	mf	cation transmembrane transporter activity
AAEL019659	GO:0046872	0.078	mf	metal ion binding
AAEL019659	GO:0015075	0.078	mf	ion transmembrane transporter activity
AAEL019659	GO:0043169	0.078	mf	cation binding
AAEL019659	GO:0022857	0.078	mf	transmembrane transporter activity
AAEL019659	GO:0005215	0.078	mf	transporter activity
AAEL019659	GO:0016787	0.077	mf	hydrolase activity
AAEL019659	GO:0008401	0.075	mf	retinoic acid 4-hydroxylase activity
AAEL019659	GO:0003729	0.075	mf	mRNA binding
AAEL019659	GO:0005261	0.075	mf	cation channel activity
AAEL019659	GO:0022836	0.075	mf	gated channel activity
AAEL019659	GO:0015267	0.075	mf	channel activity
AAEL019659	GO:0005216	0.075	mf	ion channel activity
AAEL019659	GO:0022890	0.075	mf	inorganic cation transmembrane transporter activity
AAEL019659	GO:0015318	0.075	mf	inorganic molecular entity transmembrane transporter activity
AAEL019659	GO:0022804	0.075	mf	active transmembrane transporter activity
AAEL019659	GO:0022803	0.075	mf	passive transmembrane transporter activity
AAEL019659	GO:0003924	0.075	mf	GTPase activity
AAEL019659	GO:0004563	0.075	mf	beta-N-acetylhexosaminidase activity
AGAP010961	GO:0003674	0.978	mf	molecular_function
AGAP010961	GO:0003824	0.97	mf	catalytic activity
AGAP010961	GO:0016491	0.968	mf	oxidoreductase activity
AGAP010961	GO:0004497	0.957	mf	monooxygenase activity
AGAP010961	GO:0016705	0.862	mf	oxidoreductase activity, acting on paired donors, with incorporation or reduction of molecular oxygen
AGAP010961	GO:0008395	0.729	mf	steroid hydroxylase activity
AGAP010961	GO:1901363	0.723	mf	heterocyclic compound binding
AGAP010961	GO:0097159	0.723	mf	organic cyclic compound binding
AGAP010961	GO:0005488	0.723	mf	binding
AGAP010961	GO:0016709	0.679	mf	oxidoreductase activity, acting on paired donors, with incorporation or reduction of molecular oxygen, NAD(P)H as one donor, and incorporation of one atom of oxygen
AGAP010961	GO:0036094	0.523	mf	small molecule binding
AGAP010961	GO:0016713	0.52	mf	oxidoreductase activity, acting on paired donors, with incorporation or reduction of molecular oxygen, reduced iron-sulfur protein as one donor, and incorporation of one atom of oxygen
AGAP010961	GO:0048037	0.426	mf	cofactor binding
AGAP010961	GO:0020037	0.426	mf	heme binding
AGAP010961	GO:0046906	0.426	mf	tetrapyrrole binding
AGAP010961	GO:0005515	0.368	mf	protein binding
AGAP010961	GO:0050649	0.361	mf	testosterone 6-beta-hydroxylase activity
AGAP010961	GO:0008144	0.349	mf	drug binding
AGAP010961	GO:0019825	0.345	mf	oxygen binding
AGAP010961	GO:0016740	0.32	mf	transferase activity
AGAP010961	GO:0018685	0.277	mf	alkane 1-monooxygenase activity
AGAP010961	GO:0008391	0.231	mf	arachidonic acid monooxygenase activity
AGAP010961	GO:0043167	0.226	mf	ion binding
AGAP010961	GO:0016765	0.218	mf	transferase activity, transferring alkyl or aryl (other than methyl) groups
AGAP010961	GO:0004364	0.218	mf	glutathione transferase activity
AGAP010961	GO:0016829	0.195	mf	lyase activity
AGAP010961	GO:0046872	0.183	mf	metal ion binding
AGAP010961	GO:0043169	0.183	mf	cation binding
AGAP010961	GO:0008289	0.176	mf	lipid binding
AGAP010961	GO:0016773	0.166	mf	phosphotransferase activity, alcohol group as acceptor
AGAP010961	GO:0016301	0.166	mf	kinase activity
AGAP010961	GO:0004888	0.166	mf	transmembrane signaling receptor activity
AGAP010961	GO:0004672	0.166	mf	protein kinase activity
AGAP010961	GO:0038023	0.166	mf	signaling receptor activity
AGAP010961	GO:0097367	0.166	mf	carbohydrate derivative binding
AGAP010961	GO:0140096	0.166	mf	catalytic activity, acting on a protein
AGAP010961	GO:0060089	0.166	mf	molecular transducer activity
AGAP010961	GO:1990837	0.166	mf	sequence-specific double-stranded DNA binding
AGAP010961	GO:0003690	0.166	mf	double-stranded DNA binding
AGAP010961	GO:0043565	0.166	mf	sequence-specific DNA binding
AGAP010961	GO:0003677	0.166	mf	DNA binding
AGAP010961	GO:0001067	0.166	mf	regulatory region nucleic acid binding
AGAP010961	GO:0003676	0.166	mf	nucleic acid binding
AGAP010961	GO:0004508	0.156	mf	steroid 17-alpha-monooxygenase activity
AGAP010961	GO:0032451	0.151	mf	demethylase activity
AGAP010961	GO:0000976	0.146	mf	transcription regulatory region sequence-specific DNA binding
AGAP010961	GO:0044212	0.146	mf	transcription regulatory region DNA binding
AGAP010961	GO:0031406	0.144	mf	carboxylic acid binding
AGAP010961	GO:0043168	0.144	mf	anion binding
AGAP010961	GO:0043177	0.144	mf	organic acid binding
AGAP010961	GO:0016830	0.142	mf	carbon-carbon lyase activity
AGAP010961	GO:0005506	0.117	mf	iron ion binding
AGAP010961	GO:0046914	0.117	mf	transition metal ion binding
AGAP010961	GO:0003723	0.117	mf	RNA binding
AGAP010961	GO:0008401	0.114	mf	retinoic acid 4-hydroxylase activity
AGAP010961	GO:0008392	0.114	mf	arachidonic acid epoxygenase activity
AGAP010961	GO:0016712	0.114	mf	oxidoreductase activity, acting on paired donors, with incorporation or reduction of molecular oxygen, reduced flavin or flavoprotein as one donor, and incorporation of one atom of oxygen
AGAP010961	GO:0046996	0.113	mf	oxidoreductase activity, acting on paired donors, with incorporation or reduction of molecular oxygen, with NAD(P)H as one donor, and the other dehydrogenated
AGAP010961	GO:0016702	0.113	mf	oxidoreductase activity, acting on single donors with incorporation of molecular oxygen, incorporation of two atoms of oxygen
AGAP010961	GO:0034813	0.113	mf	benzo(a)pyrene 7,8-dioxygenase activity
AGAP010961	GO:0008386	0.113	mf	cholesterol monooxygenase (side-chain-cleaving) activity
AGAP010961	GO:0034811	0.113	mf	benzo(a)pyrene 9,10-dioxygenase activity
AGAP010961	GO:0016614	0.113	mf	oxidoreductase activity, acting on CH-OH group of donors
AGAP010961	GO:0016835	0.113	mf	carbon-oxygen lyase activity
AGAP010961	GO:0051213	0.113	mf	dioxygenase activity
AGAP010961	GO:0016701	0.113	mf	oxidoreductase activity, acting on single donors with incorporation of molecular oxygen
AGAP010961	GO:0008324	0.112	mf	cation transmembrane transporter activity
AGAP010961	GO:0015075	0.112	mf	ion transmembrane transporter activity
AGAP010961	GO:0022857	0.112	mf	transmembrane transporter activity
AGAP010961	GO:0005215	0.112	mf	transporter activity
AGAP010961	GO:0008389	0.112	mf	coumarin 7-hydroxylase activity
AGAP010961	GO:0033293	0.111	mf	monocarboxylic acid binding
AGAP010961	GO:0016832	0.109	mf	aldehyde-lyase activity
AGAP010961	GO:0016838	0.109	mf	carbon-oxygen lyase activity, acting on phosphates
AGAP010961	GO:0047442	0.109	mf	17-alpha-hydroxyprogesterone aldolase activity
AGAP010961	GO:0070643	0.109	mf	vitamin D 25-hydroxylase activity
AGAP010961	GO:0101020	0.106	mf	estrogen 16-alpha-hydroxylase activity
AGAP010961	GO:0010333	0.104	mf	terpene synthase activity
AGAP010961	GO:0016616	0.104	mf	oxidoreductase activity, acting on the CH-OH group of donors, NAD or NADP as acceptor
AGAP010961	GO:0033764	0.104	mf	steroid dehydrogenase activity, acting on the CH-OH group of donors, NAD or NADP as acceptor
AGAP010961	GO:0004498	0.104	mf	calcidiol 1-monooxygenase activity
AGAP010961	GO:0070330	0.104	mf	aromatase activity
AGAP010961	GO:0047006	0.104	mf	17-alpha,20-alpha-dihydroxypregn-4-en-3-one dehydrogenase activity
AGAP010961	GO:0016229	0.104	mf	steroid dehydrogenase activity
AGAP010961	GO:0070576	0.104	mf	vitamin D 24-hydroxylase activity
AGAP010961	GO:0030343	0.104	mf	vitamin D3 25-hydroxylase activity
AGAP010961	GO:0106223	0.104	mf	germacrene A hydroxylase activity
AGAP010961	GO:0019899	0.097	mf	enzyme binding
AGAP010961	GO:0043178	0.095	mf	alcohol binding
AGAP010961	GO:0022804	0.089	mf	active transmembrane transporter activity
AGAP010961	GO:0005184	0.082	mf	neuropeptide hormone activity
AGAP010961	GO:0005179	0.082	mf	hormone activity
AGAP010961	GO:0015645	0.082	mf	fatty acid ligase activity
AGAP010961	GO:0048018	0.082	mf	receptor ligand activity
AGAP010961	GO:0016878	0.082	mf	acid-thiol ligase activity
AGAP010961	GO:0016405	0.082	mf	CoA-ligase activity
AGAP010961	GO:0005102	0.082	mf	signaling receptor binding
AGAP010961	GO:0030546	0.082	mf	signaling receptor activator activity
AGAP010961	GO:0016877	0.082	mf	ligase activity, forming carbon-sulfur bonds
[truncated: 71,803 more rows]
